# Supplementary material for: China economy-wide material flow account database from 1990 to 2020
Source: Sci Data. 2022 Aug 17;9:502. doi: 10.1038/s41597-022-01611-z (PMC9385661; doi:10.1038/s41597-022-01611-z)
Supplement: Supplementary file 4 — Supplementary File 1 [file 41597_2022_1611_MOESM4_ESM.xlsx]

## Sheet: Sheet1
Table 1 Correspondence between UN Comtrade HS0 and EW-MFA classification for imports and exports
EW-MFA Materials	HS0 Commodities	HS0 Commodity Code
Crops	Durum wheat	100110
Crops	Wheat except durum wheat, and meslin	100190
Crops	Rye	100200
Crops	Barley	100300
Crops	Oats	100400
Crops	Maize (corn) seed	100510
Crops	Maize except seed corn	100590
Crops	Rice in the husk (paddy or rough)	100610
Crops	Rice, husked (brown)	100620
Crops	Rice, semi-milled or wholly milled	100630
Crops	Rice, broken	100640
Crops	Grain sorghum	100700
Crops	Buckwheat	100810
Crops	Millet	100820
Crops	Canary seed	100830
Crops	Cereals unmilled nes	100890
Crops	Wheat or meslin flour	110100
Crops	Rye flour	110210
Crops	Maize (corn) flour	110220
Crops	Rice flour	110230
Crops	Cereal flour except wheat, meslin, rye, maize, rice	110290
Crops	Wheat meal	110311
Crops	Oat groats or meal	110312
Crops	Maize (corn) groats or meal	110313
Crops	Rice groats or meal	110314
Crops	Cereal groats or meal except wheat, maize, rice, oats	110319
Crops	Wheat pellets	110321
Crops	Cereal pellets except wheat	110329
Crops	Barley, rolled or flaked grains	110411
Crops	Oats, rolled or flaked grains	110412
Crops	Cereals, rolled or flaked grains nes	110419
Crops	Barley, hulled, pearled, sliced or kibbled	110421
Crops	Oats, hulled, pearled, sliced or kibbled	110422
Crops	Maize (corn), hulled, pearled, sliced or kibbled	110423
Crops	Cereals, hulled, pearled, sliced or kibbled nes	110429
Crops	Germ of cereals, whole, rolled, flaked or ground	110430
Crops	Malt, not roasted	110710
Crops	Malt, roasted	110720
Crops	Mixes and doughs for bread, pastry, biscuits, etc.	190120
Crops	Uncooked egg pasta not stuffed or prepared	190211
Crops	Uncooked pasta, not stuffed or prepared, without eggs	190219
Crops	Cereal foods obtained by swelling, roasting of cereal	190410
Crops	Cereals, except maize grain, prepared nes	190490
Crops	Crispbread	190510
Crops	Gingerbread and the like	190520
Crops	Sweet biscuits, waffles and wafers	190530
Crops	Rusks, toasted bread and similar toasted products	190540
Crops	Communion wafers, rice paper, bakers wares nes	190590
Crops	Potatoes seed, fresh or chilled	070110
Crops	Potatoes, fresh or chilled except seed	070190
Crops	Potato flour or meal	110510
Crops	Potato flakes, granules and pellets	110520
Crops	Flour or meal of sago, starchy roots or tubers	110620
Crops	Tapioca and tapioca substitutes	190300
Crops	Potatoes, prepared, frozen	200410
Crops	Raw sugar, cane	170111
Crops	Raw sugar, beet	170112
Crops	Refined sugar, in solid form, flavoured or coloured	170191
Crops	Refined sugar, in solid form, nes, pure sucrose	170199
Crops	Cane molasses	170310
Crops	Molasses, except cane molasses	170390
Crops	Peas dried, shelled	071310
Crops	Chickpeas, dried, shelled	071320
Crops	Urd,mung,black or green gram beans dried shelled	071331
Crops	Beans, small red (Adzuki) dried, shelled	071332
Crops	Kidney beans and white pea beans dried shelled	071333
Crops	Beans dried, shelled, nes	071339
Crops	Lentils dried, shelled	071340
Crops	Broad beans and horse beans dried, shelled	071350
Crops	Leguminous vegetables dried, shelled	071390
Crops	Flour or meal of dried legumes	110610
Crops	Coconuts, fresh or dried	080110
Crops	Brazil nuts, fresh or dried	080120
Crops	Cashew nuts, fresh or dried	080130
Crops	Almonds in shell fresh or dried	080211
Crops	Almonds,fresh or dried, shelled	080212
Crops	Hazelnuts and filberts in shell fresh or dried	080221
Crops	Hazelnuts and filberts, fresh or dried, shelled	080222
Crops	Walnuts in shell, fresh or dried	080231
Crops	Walnuts, fresh or dried, shelled	080232
Crops	Chestnuts, fresh or dried	080240
Crops	Pistachios, fresh or dried	080250
Crops	Nuts edible, fresh or dried, nes	080290
Crops	Ground-nuts otherwise prepared or preserved	200811
Crops	Nuts, seeds & mixes, otherwise prepared or preserved	200819
Crops	Soya beans	120100
Crops	Ground-nuts in shell not roasted or cooked	120210
Crops	Ground-nuts shelled, not roasted or cooked	120220
Crops	Copra	120300
Crops	Linseed	120400
Crops	Rape or colza seeds	120500
Crops	Sunflower seeds	120600
Crops	Palm nuts and kernels	120710
Crops	Cotton seeds	120720
Crops	Castor oil seeds	120730
Crops	Sesamum seeds	120740
Crops	Mustard seeds	120750
Crops	Safflower seeds	120760
Crops	Poppy seeds	120791
Crops	Shea nuts (karite nuts)	120792
Crops	Oil seeds and oleaginous fruits, nes	120799
Crops	Soya bean flour or meal	120810
Crops	Flour or meal of oil seed, fruit, except mustard, soy	120890
Crops	Tomatoes, fresh or chilled	070200
Crops	Onions and shallots, fresh or chilled	070310
Crops	Garlic, fresh or chilled	070320
Crops	Leeks & other alliaceous vegetables, fresh or chilled	070390
Crops	Cauliflowers and headed broccoli, fresh or chilled	070410
Crops	Brussels sprouts, fresh or chilled	070420
Crops	Edible brassicas nes, fresh or chilled	070490
Crops	Cabbage lettuce (head lettuce) fresh or chilled	070511
Crops	Lettuce, fresh or chilled except cabbage lettuce	070519
Crops	Witloof chicory, fresh or chilled	070521
Crops	Chicory, fresh or chilled, except witloof	070529
Crops	Carrots and turnips, fresh or chilled	070610
Crops	Beetroot,salsify,celeriac,radishes etc. fresh, chille	070690
Crops	Cucumbers and gherkins, fresh or chilled	070700
Crops	Peas, shelled or unshelled, fresh or chilled	070810
Crops	Beans, shelled or unshelled, fresh or chilled	070820
Crops	Legumes except peas & beans, fresh or chilled	070890
Crops	Globe artichokes, fresh or chilled	070910
Crops	Asparagus, fresh or chilled	070920
Crops	Aubergines(egg-plants), fresh or chilled	070930
Crops	Celery, other than celeriac, fresh or chilled	070940
Crops	Mushrooms, fresh or chilled	070951
Crops	Truffles, fresh or chilled	070952
Crops	Peppers (Capsicum, Pimenta) fresh or chilled	070960
Crops	Spinach fresh or chilled	070970
Crops	Vegetables, fresh or chilled nes	070990
Crops	Potatoes, frozen, uncooked steamed or boiled	071010
Crops	Peas, frozen, uncooked steamed or boiled	071021
Crops	Beans, frozen, uncooked steamed or boiled	071022
Crops	Legumes, except peas and beans, frozen	071029
Crops	Spinach, frozen, uncooked steamed or boiled	071030
Crops	Sweet corn, frozen, uncooked steamed or boiled	071040
Crops	Vegetables, frozen nes, uncooked steamed or boiled	071080
Crops	Frozen vegetable mixtures, uncooked, boiled or steame	071090
Crops	Onions, provisionally preserved	071110
Crops	Olives, provisionally preserved	071120
Crops	Capers, provisionally preserved	071130
Crops	Cucumbers and gherkins provisionally preserved	071140
Crops	Vegetables nes and mixtures provisionally preserved	071190
Crops	Potatoes, dried, not further prepared	071210
Crops	Onions, dried, not further prepared	071220
Crops	Mushrooms and truffles, dried, not further prepared	071230
Crops	Vegetables nes & mixtures, dried, not further prepare	071290
Crops	Manioc (cassava), fresh or dried	071410
Crops	Sweet potatoes, fresh or dried	071420
Crops	Arrowroot, salep, etc fresh or dried and sago pith	071490
Crops	Hop cones, not ground, powdered or pelleted	121010
Crops	Hop cones, ground, powdered or pelleted and lupulin	121020
Crops	Locust beans, locust seeds	121210
Crops	Apricot, peach and plum stones & kernels, human food	121230
Crops	Sugar beet	121291
Crops	Sugar cane	121292
Crops	Vegetable products nes for human consumption	121299
Crops	Cucumbers,gherkins, prepared or preserved by vinegar	200110
Crops	Onions prepared or preserved by vinegar	200120
Crops	Veg, fruit, nuts nes prepared or preserved by vinegar	200190
Crops	Tomatoes, whole/pieces, prepared/preserved, no vinega	200210
Crops	Tomatoes nes, prepared or preserved, not in vinegar	200290
Crops	Mushrooms, prepared or preserved, not in vinegar	200310
Crops	Truffles, prepared or preserved, not in vinegar	200320
Crops	Vegetables nes and mixtures, prepared, frozen	200490
Crops	Potatoes, prepared or preserved, not frozen/vinegar	200520
Crops	Sauerkraut, prepared or preserved, not frozen/vinegar	200530
Crops	Peas, prepared or preserved, not frozen/vinegar	200540
Crops	Beans, shelled, prepared/preserved, not frozen/vinega	200551
Crops	Beans nes, prepared or preserved, not frozen/vinegar	200559
Crops	Asparagus, prepared or preserved, not frozen/vinegar	200560
Crops	Olives, prepared or preserved, not frozen/vinegar	200570
Crops	Sweet corn, prepared or preserved, not frozen/vinegar	200580
Crops	Veg nes, mixes, prepared/preserved, not frozen/vinega	200590
Crops	Bananas, including plantains, fresh or dried	080300
Crops	Dates, fresh or dried	080410
Crops	Figs, fresh or dried	080420
Crops	Pineapples, fresh or dried	080430
Crops	Avocados, fresh or dried	080440
Crops	Guavas, mangoes and mangosteens, fresh or dried	080450
Crops	Oranges, fresh or dried	080510
Crops	Mandarin, clementine & citrus hybrids, fresh or dried	080520
Crops	Lemons and limes, fresh or dried	080530
Crops	Grapefruit, fresh or dried	080540
Crops	Citrus fruits, fresh or dried, nes	080590
Crops	Grapes, fresh	080610
Crops	Grapes, dried	080620
Crops	Melons (including watermelons), fresh	080710
Crops	Papaws (papayas), fresh	080720
Crops	Apples, fresh	080810
Crops	Pears and quinces, fresh	080820
Crops	Apricots, fresh	080910
Crops	Cherries, fresh	080920
Crops	Peaches, nectarines, fresh	080930
Crops	Plums, sloes, fresh	080940
Crops	Strawberries, fresh	081010
Crops	Raspberry, blackberry, mulberry and loganberry, fresh	081020
Crops	Black, white or red currants and gooseberries, fresh	081030
Crops	Cranberries, bilberries, similar fruits, fresh	081040
Crops	Fruits, fresh nes	081090
Crops	Strawberries, (uncooked steamed or boiled), frozen	081110
Crops	Rasp-, mul-berries, etc (uncooked, steam, boil),froze	081120
Crops	Fruits and nuts (uncooked, steamed, boiled) frozen,ne	081190
Crops	Cherries provisionally preserved	081210
Crops	Strawberries provisionally preserved	081220
Crops	Fruits and nuts, provisionally preserved nes	081290
Crops	Apricots, dried	081310
Crops	Prunes, dried	081320
Crops	Apples, dried	081330
Crops	Fruits, dried nes	081340
Crops	Mixtures of edible nuts, dried and preserved fruits	081350
Crops	Peel of citrus fruit or melons	081400
Crops	Flour, meal, powder of fruit/nut, citrus or melon pee	110630
Crops	Citrus based jams jellies marmalade, etc.	200791
Crops	Jams, fruit jellies, purees and pastes, except citrus	200799
Crops	Pineapples, otherwise prepared or preserved	200820
Crops	Citrus fruits, otherwise prepared or preserved	200830
Crops	Pears, otherwise prepared or preserved	200840
Crops	Apricots, otherwise prepared or preserved	200850
Crops	Cherries, otherwise prepared or preserved	200860
Crops	Peaches, otherwise prepared or preserved	200870
Crops	Strawberries, otherwise prepared or preserved	200880
Crops	Palm hearts, otherwise prepared or preserved	200891
Crops	Fruit mixtures, otherwise prepared or preserved	200892
Crops	Fruit, edible plants nes otherwise prepared/preserved	200899
Crops	Orange juice, frozen, not fermented or spirited	200911
Crops	Orange juice, not fermented, spirited, or frozen	200919
Crops	Grapefruit juice, not fermented or spirited	200920
Crops	Citrus juice nes (one fruit) not fermented or spirite	200930
Crops	Pineapple juice, not fermented or spirited	200940
Crops	Tomato juice not fermented or spirited	200950
Crops	Grape juice or must not fermented or spirited	200960
Crops	Apple juice not fermented or spirited	200970
Crops	Single fruit, veg juice nes, not fermented or spirite	200980
Crops	Mixtures of juices not fermented or spirited	200990
Crops	Cotton linters	140420
Crops	Cotton, not carded or combed	520100
Crops	Cotton yarn waste (including thread waste)	520210
Crops	Garnetted stock of cotton	520291
Crops	Cotton waste, except garnetted stock	520299
Crops	Cotton, carded or combed	520300
Crops	Flax fibre, raw or retted	530110
Crops	Flax fibre, broken or scutched	530121
Crops	Flax fibre, otherwise processed but not spun	530129
Crops	Flax tow, waste including yarn waste, garnetted stock	530130
Crops	True hemp fibre, raw or retted	530210
Crops	True hemp fibre otherwise processed but not spun	530290
Crops	Jute and other textile bast fibres, raw or retted	530310
Crops	Jute and other bast fibres, not spun, nes, tow, waste	530390
Crops	Sisal and Agave, raw	530410
Crops	Sisal and Agave, processed but not spun, tow & waste	530490
Crops	Coconut (coir) fibre, raw	530511
Crops	Coconut (coir) fibre,processed not spun, tow & waste	530519
Crops	Abaca fibre, raw	530521
Crops	Abaca fibre, processed but not spun, tow, noils, wast	530529
Crops	Vegetable textile fibres nes, raw	530591
Crops	Vegetable fibre nes, processed not spun, tow & waste	530599
Crops	Coffee, not roasted, not decaffeinated	090111
Crops	Coffee, not roasted, decaffeinated	090112
Crops	Coffee, roasted, not decaffeinated	090121
Crops	Coffee, roasted, decaffeinated	090122
Crops	Coffee husks and skins	090130
Crops	Coffee substitutes containing coffee	090140
Crops	Tea, green (unfermented) in packages < 3 kg	090210
Crops	Tea, green (unfermented) in packages > 3 kg	090220
Crops	Tea, black (fermented or partly) in packages < 3 kg	090230
Crops	Tea, black (fermented or partly) in packages > 3 kg	090240
Crops	Mate	090300
Crops	Pepper of the genus Piper, whole	090411
Crops	Pepper of the genus Piper, crushed or ground	090412
Crops	Capsicum or Pimenta, dried, crushed or ground	090420
Crops	Vanilla beans	090500
Crops	Cinnamon and cinnamon-tree flowers whole	090610
Crops	Cinnamon and cinnamon-tree flowers crushed or ground	090620
Crops	Cloves (whole fruit, cloves and stems)	090700
Crops	Nutmeg	090810
Crops	Mace	090820
Crops	Cardamoms	090830
Crops	Anise or badian seeds	090910
Crops	Coriander seeds	090920
Crops	Cumin seeds	090930
Crops	Caraway seeds	090940
Crops	Fennel seeds, juniper berries	090950
Crops	Ginger	091010
Crops	Saffron	091020
Crops	Turmeric (curcuma)	091030
Crops	Thyme and bay leaves	091040
Crops	Curry	091050
Crops	Mixtures of spices	091091
Crops	Spices nes	091099
Crops	Cocoa beans, whole or broken, raw or roasted	180100
Crops	Cocoa shells, husks, skins and waste	180200
Crops	Cocoa paste not defatted	180310
Crops	Cocoa paste wholly or partly defatted	180320
Crops	Cocoa butter, fat, oil	180400
Crops	Cocoa powder, unsweetened	180500
Crops	Cocoa powder, sweetened	180610
Crops	Chocolate and other food preps containing cocoa > 2 k	180620
Crops	Chocolate, cocoa preps, block, slab, bar, filled, >2k	180631
Crops	Chocolate, cocoa prep, block/slab/bar, not filled,>2k	180632
Crops	Chocolate/cocoa food preparations nes	180690
Crops	Coffee extracts, essences, concentrates, preparations	210110
Crops	Tea and mate extracts, essences and concentrates	210120
Crops	Chicory & other coffee substitutes, roasted & product	210130
Crops	Tobacco, unmanufactured, not stemmed or stripped	240110
Crops	Tobacco, unmanufactured, stemmed or stripped	240120
Crops	Tobacco refuse	240130
Crops	Cigars, cheroots and cigarillos, containing tobacco	240210
Crops	Cigarettes containing tobacco	240220
Crops	Cigars, cheroots, cigarettes, with tobacco substitute	240290
Crops	Cigarette or pipe tobacco and tobacco substitute mixe	240310
Crops	Homogenized or reconstituted tobacco	240391
Crops	Products of tobacco, substitute nes, extract, essence	240399
Residues	Cereal straw & husks, unprepared	121300
Residues	Lucerne (alfalfa) meal and pellets	121410
Residues	Other fodder and forage products, roots, etc.	121490
Wood	Wood in chips, coniferous	440121
Wood	Wood in chips, non-coniferous	440122
Wood	Sawdust, wood waste or scrap	440130
Wood	Poles, treated or painted with preservatives	440310
Wood	Logs, poles, coniferous not treated or painted	440320
Wood	Logs, Meranti (light or dark red), Bakau	440331
Wood	Logs, white Lauan/Meranti/Seraya/yellow Meranti/Alan	440332
Wood	Logs, Keruing/Ramin/Kapur/Teak/Jongkong/Merbau/etc	440333
Wood	Logs, Okoume/Obeche/Sapelli/Sipo/Acajou d'Afrique/etc	440334
Wood	Logs, Tiama, Mansonia, Ilomba, Dibetou, Limba, Azobe	440335
Wood	Logs, Oak (Quercus spp)	440391
Wood	Logs, Beech (Fagus spp)	440392
Wood	Logs, non-coniferous nes	440399
Wood	Poles, piles etc, coniferous, pointed but not sawn	440410
Wood	Poles, piles etc, non-coniferous, pointed, not sawn	440420
Wood	Wood wool, wood flour	440500
Wood	Ties, railway or tramway, wood not impregnated	440610
Wood	Ties, railway or tramway, impregnated wood	440690
Wood	Lumber, coniferous (softwood) thickness < 6 mm	440710
Wood	Lumber, Meranti red, Meranti Bakau, White Lauan etc	440721
Wood	Lumber, Okoume, Obeche, Sapelli/Sipo/Acajou/Makore/et	440722
Wood	Lumber, Baboen, Mahogany, Imbuia, Balsa	440723
Wood	Lumber, Oak (Quercus spp)	440791
Wood	Lumber, Beech (Fagus spp)	440792
Wood	Lumber, non-coniferous nes	440799
Wood	Veneer or ply sheet, coniferous (softwood) <6 mm thic	440810
Wood	Veneer or ply sheet, tropical woods, <6 mm thick	440820
Wood	Veneer,ply sheet, not conifer or tropical, <6 mm thic	440890
Wood	Coniferous wood continuously shaped along any edges	440910
Wood	Non-conifer wood continuously shaped along any edges	440920
Wood	Particle board of wood	441010
Wood	Particle board of ligneous materials except wood	441090
Wood	Fibreboard >0.8 g/cm2 not worked or surface covered	441111
Wood	Fibreboard >0.8 g/cm2 worked/surface covered	441119
Wood	Fibreboard 0.5 - 0.8 g/cm2 not worked/surface covered	441121
Wood	Fibreboard 0.5 - 0.8 g/cm2 worked/surface covered	441129
Wood	Fibreboard 0.35- 0.5 g/cm2 not worked/surface covered	441131
Wood	Fibreboard 0.35- 0.5 g/cm2 worked/surface covered	441139
Wood	Fibreboard nes not worked or surface covered nes	441191
Wood	Fibreboard nes, worked or surface covered	441199
Wood	Plywood 1 or 2 outer ply tropical hardwood (ply <6 mm	441211
Wood	Plywood, 1 or 2 outer ply non-conifer nes (ply <6 mm)	441212
Wood	Plywood, all softwood, each ply < 6mm thick	441219
Wood	Panels, 1 outer ply non-conifer & 1 ply particle boar	441221
Wood	Panels, 1 outer ply non-coniferous wood nes	441229
Wood	Panels, 1 outer ply conifer wood,1 ply particle board	441291
Wood	Panels, laminated wood, nes	441299
Wood	Densified wood, in blocks, plates, strips or profile	441300
Wood	Wooden frames for paintings, photographs, mirrors etc	441400
Wood	Wooden cases, boxes, crates, drums and containers	441510
Wood	Wooden pallets, box pallets and load boards	441520
Wood	Wooden casks, barrels, vats, tubs, etc.	441600
Wood	Tools, broom handles,bodies, etc, of wood	441700
Wood	Windows, French-windows, frames, of wood	441810
Wood	Doors, frames and thresholds, of wood	441820
Wood	Parquet panels and tiles, of wood	441830
Wood	Shuttering for concrete constructional work, of wood	441840
Wood	Shingles and shakes, of wood	441850
Wood	Builder's joinery and carpentry of wood nes	441890
Wood	Tableware and kitchenware, of wood	441900
Wood	Statuettes and other ornaments of wood	442010
Wood	Wood marquetry, laid; caskets & cases for jewels, etc	442090
Wood	Clothes hangers of wood	442110
Wood	Wooden articles nes	442190
Wood	Natural rubber latex, including prevulcanised	400110
Wood	Natural rubber in smoked sheets	400121
Wood	Technically specified natural rubber (TSNR)	400122
Wood	Natural rubber in other forms	400129
Wood	Balata, gutta-percha, guayule, chicle and similar gum	400130
Wood	Fuel wood	440110
Wood	Wood charcoal (including shell or nut charcoal)	440200
Wood	Natural cork, raw or simply prepared	450110
Wood	Waste cork, crushed, granulated or ground	450190
Wood	Natural cork, debacked, roughly squared, in blocks et	450200
Wood	Corks and stoppers, natural cork	450310
Wood	Natural cork articles other than corks or stoppers	450390
Wood	Blocks, sheets, strip and tiles of agglomerated cork	450410
Wood	Articles of agglomerated cork	450490
Wild products	Ornamental fish, live	030110
Wild products	Trout, live	030191
Wild products	Eels, live	030192
Wild products	Carp, live	030193
Wild products	Fish live, except trout, eel or carp	030199
Wild products	Trout, fresh or chilled, whole	030211
Wild products	Salmon fresh or chilled, whole	030212
Wild products	Salmonidae, not trout or salmon,fresh or chilled whol	030219
Wild products	Halibut, fresh or chilled, whole	030221
Wild products	Plaice, fresh or chilled, whole	030222
Wild products	Sole, fresh or chilled, whole	030223
Wild products	Flatfish, fresh/chilled not halibut/plaice/sole, whol	030229
Wild products	Tuna(albacore,longfin) fresh or chilled, whole	030231
Wild products	Tuna(yellowfin) fresh or chilled, whole	030232
Wild products	Skipjack,stripe-belly bonito, fresh or chilled, whole	030233
Wild products	Tuna nes, fresh or chilled, whole	030239
Wild products	Herring, fresh or chilled, whole	030240
Wild products	Cod, fresh or chilled, whole	030250
Wild products	Sardines,brisling,sprats, fresh or chilled, whole	030261
Wild products	Haddock, fresh or chilled, whole	030262
Wild products	Coalfish, fresh or chilled, whole	030263
Wild products	Mackerel, fresh or chilled, whole	030264
Wild products	Dogfish and other sharks, fresh or chilled, whole	030265
Wild products	Eels, fresh or chilled, whole	030266
Wild products	Fish nes, fresh or chilled, whole	030269
Wild products	Fish livers and roes, fresh or chilled	030270
Wild products	Salmon, Pacific, frozen, whole	030310
Wild products	Trout, frozen, whole	030321
Wild products	Salmon Atlantic or Danube, frozen, whole	030322
Wild products	Salmonidae, nes,frozen, whole	030329
Wild products	Halibut, frozen, whole	030331
Wild products	Plaice, frozen, whole	030332
Wild products	Sole, frozen, whole	030333
Wild products	Flatfish except halibut, plaice or sole, frozen, whol	030339
Wild products	Tunas(albacore,longfin), frozen, whole	030341
Wild products	Tunas(yellowfin) frozen, whole	030342
Wild products	Skipjack,stripe-bellied bonito, frozen, whole	030343
Wild products	Tunas nes, frozen, whole	030349
Wild products	Herrings, frozen, whole	030350
Wild products	Cod, frozen, whole	030360
Wild products	Sardines,brisling,sprats, frozen, whole	030371
Wild products	Haddock, frozen, whole	030372
Wild products	Coalfish, frozen, whole	030373
Wild products	Mackerel, frozen, whole	030374
Wild products	Dogfish and other sharks, frozen, whole	030375
Wild products	Eels, frozen, whole	030376
Wild products	Sea bass, frozen, whole	030377
Wild products	Hake, frozen, whole	030378
Wild products	Fish nes, frozen, whole	030379
Wild products	Fish livers and roes, frozen	030380
Wild products	Fish fillet or meat, fresh or chilled, not liver, roe	030410
Wild products	Fish fillets, frozen	030420
Wild products	Fish meat & mince, except liver, roe & fillets, froze	030490
Wild products	Flours, meals & pellets of fish for human consumption	030510
Wild products	Livers and roes, dried, smoked, salted or in brine	030520
Wild products	Fish fillets, dried, salted or in brine, not smoked	030530
Wild products	Salmon, smoked, including fillets	030541
Wild products	Herrings, smoked, including fillets	030542
Wild products	Smoked fish & fillets other than herrings or salmon	030549
Wild products	Cod dried, whether or not salted but not smoked	030551
Wild products	Dried fish, other than cod, not smoked	030559
Wild products	Herrings, salted or in brine, not dried or smoked	030561
Wild products	Cod, salted or in brine, not dried or smoked	030562
Wild products	Anchovies, salted or in brine, not dried or smoked	030563
Wild products	Fish nes, salted or in brine, not dried or smoked	030569
Wild products	Salmon prepared or preserved, not minced	160411
Wild products	Herrings, prepared or preserved, not minced	160412
Wild products	Sardine, brisling, sprat prepared/preserved,not mince	160413
Wild products	Tuna, skipjack, bonito, prepared/preserved, not mince	160414
Wild products	Mackerel, prepared or preserved, not minced	160415
Wild products	Anchovies, prepared or preserved, not minced	160416
Wild products	Fish nes, prepared or preserved, not minced	160419
Wild products	Fish prepared or preserved, except whole, in pieces	160420
Wild products	Caviar and caviar substitutes prepared from fish eggs	160430
Wild products	Rock lobster and other sea crawfish, frozen	030611
Wild products	Lobsters (Homarus) frozen	030612
Wild products	Shrimps and prawns, frozen	030613
Wild products	Crabs, frozen	030614
Wild products	Crustaceans nes, frozen,	030619
Wild products	Rock lobster and other sea crawfish not frozen	030621
Wild products	Lobsters (Homarus), not frozen	030622
Wild products	Shrimps and prawns, not frozen	030623
Wild products	Crabs, not frozen	030624
Wild products	Crustaceans nes, not frozen	030629
Wild products	Oysters	030710
Wild products	Scallops, live, fresh or chilled	030721
Wild products	Scallops other than live, fresh or chilled	030729
Wild products	Mussels, shelled or not, live, fresh or chilled	030731
Wild products	Mussels, frozen, dried, salted or in brine	030739
Wild products	Cuttle fish, squid, live, fresh or chilled	030741
Wild products	Cuttle fish, squid, frozen, dried, salted or in brine	030749
Wild products	Octopus, live, fresh or chilled	030751
Wild products	Octopus, frozen, dried, salted or in brine	030759
Wild products	Aquatic invertebrates nes, fresh or chilled, live	030791
Wild products	Aquatic invertebrates nes, frozen or preserved	030799
Wild products	Seaweeds and other algae,	121220
Wild products	Crab, prepared or preserved	160510
Wild products	Shrimps and prawns, prepared or preserved	160520
Wild products	Lobster, prepared or preserved	160530
Wild products	Crustaceans nes, prepared or preserved	160540
Wild products	Molluscs and shellfish nes, prepared or preserved	160590
Live animals and animal products	Horses, live pure-bred breeding	010111
Live animals and animal products	Horses, live except pure-bred breeding	010119
Live animals and animal products	Asses, mules and hinnies, live	010120
Live animals and animal products	Bovine animals, live pure-bred breeding	010210
Live animals and animal products	Bovine animals, live, except pure-bred breeding	010290
Live animals and animal products	Swine, live pure-bred breeding	010310
Live animals and animal products	Swine, live except pure-bred breeding < 50 kg	010391
Live animals and animal products	Swine, live except pure-bred breeding > 50 kg	010392
Live animals and animal products	Sheep, live	010410
Live animals and animal products	Goats, live	010420
Live animals and animal products	Fowls, live domestic < 185 grams	010511
Live animals and animal products	Poultry, live except domestic fowls, < 185 grams	010519
Live animals and animal products	Fowls, live domestic > 185 grams	010591
Live animals and animal products	Poultry, live except domestic fowls, > 185 grams	010599
Live animals and animal products	Animals, live, except farm animals	010600
Live animals and animal products	Bovine carcasses and half carcasses, fresh or chilled	020110
Live animals and animal products	Bovine cuts bone in, fresh or chilled	020120
Live animals and animal products	Bovine cuts boneless, fresh or chilled	020130
Live animals and animal products	Bovine carcasses and half carcasses, frozen	020210
Live animals and animal products	Bovine cuts bone in, frozen	020220
Live animals and animal products	Bovine cuts boneless, frozen	020230
Live animals and animal products	Swine carcasses and half carcasses, fresh or chilled	020311
Live animals and animal products	Swine hams, shoulders & cuts bone in, fresh or chille	020312
Live animals and animal products	Swine cuts, fresh or chilled, nes	020319
Live animals and animal products	Swine carcasses and half carcasses, frozen	020321
Live animals and animal products	Hams, shoulders and cuts, of swine, bone in, frozen	020322
Live animals and animal products	Swine cuts, frozen nes	020329
Live animals and animal products	Lamb carcasses and half carcasses, fresh or chilled	020410
Live animals and animal products	Sheep carcasses and half carcasses, fresh or chilled	020421
Live animals and animal products	Sheep cuts, bone in, fresh or chilled	020422
Live animals and animal products	Sheep cuts, boneless, fresh or chilled	020423
Live animals and animal products	Lamb carcasses and half carcasses, frozen	020430
Live animals and animal products	Sheep carcasses and half carcasses, frozen	020441
Live animals and animal products	Sheep cuts, bone in, frozen	020442
Live animals and animal products	Sheep cuts, boneless, frozen	020443
Live animals and animal products	Goat meat, fresh, chilled or frozen	020450
Live animals and animal products	Horse, ass, mule, hinny meat, fresh, chilled or froze	020500
Live animals and animal products	Bovine edible offal, fresh or chilled	020610
Live animals and animal products	Bovine tongues, frozen	020621
Live animals and animal products	Bovine livers, frozen	020622
Live animals and animal products	Bovine edible offal, frozen except livers and tongues	020629
Live animals and animal products	Swine edible offal, fresh or chilled	020630
Live animals and animal products	Swine livers, frozen	020641
Live animals and animal products	Swine edible offal, frozen except livers	020649
Live animals and animal products	Sheep, goat, ass, mule, hinnie offal, fresh or chille	020680
Live animals and animal products	Sheep, goat, ass, mule, hinnie edible offal, frozen	020690
Live animals and animal products	Poultry, domestic, whole, fresh or chilled	020710
Live animals and animal products	Fowls, domestic, whole, frozen	020721
Live animals and animal products	Turkeys, domestic, whole, frozen	020722
Live animals and animal products	Ducks, geese and guinea fowls, domestic, whole, froze	020723
Live animals and animal products	Fatty livers (geese,ducks) domestic fresh or chilled	020731
Live animals and animal products	Poultry cuts & offal, except livers, fresh or chilled	020739
Live animals and animal products	Fowl cuts & offal, domestic, except livers, frozen	020741
Live animals and animal products	Turkey cuts & offal, except livers, frozen	020742
Live animals and animal products	Duck, goose, guinea fowl cuts, offal not liver, froze	020743
Live animals and animal products	Poultry livers, domestic, frozen	020750
Live animals and animal products	Rabbit or hare meat, offal, fresh, chilled or frozen	020810
Live animals and animal products	Frog legs, fresh, chilled or frozen	020820
Live animals and animal products	Meat and edible offal nes fresh, chilled or frozen	020890
Live animals and animal products	Hams and shoulders, swine, salted, dried or smoked	021011
Live animals and animal products	Bellies (streaky) of swine, salted, dried or smoked	021012
Live animals and animal products	Swine meat, salted/dried/smoked not ham/shoulder/bell	021019
Live animals and animal products	Bovine meat salted, dried or smoked	021020
Live animals and animal products	Meat and edible meat offal cured, flours, meals nes	021090
Live animals and animal products	Snails, edible (except sea snails)	030760
Live animals and animal products	Sausages, similar products of meat, meat offal & bloo	160100
Live animals and animal products	Livers of any animal prepared or preserved	160220
Live animals and animal products	Turkey meat, offal prepared or preserved, except live	160231
Live animals and animal products	Fowl, duck,goose, offal, prepared, preserved not live	160239
Live animals and animal products	Swine hams & cuts thereof, prepared or preserved	160241
Live animals and animal products	Swine shoulders & cuts thereof, prepared or preserved	160242
Live animals and animal products	Swine meat or offal nes, prepared,preserved, not live	160249
Live animals and animal products	Bovine meat, offal nes, not livers, prepared/preserve	160250
Live animals and animal products	Meat, meat offal and blood, prepared or preserved, ne	160290
Live animals and animal products	Extracts, juices of meat, fish, aquatic invertebrates	160300
Live animals and animal products	Milk not concentrated nor sweetened < 1% fat	040110
Live animals and animal products	Milk not concentrated nor sweetened 1-6% fat	040120
Live animals and animal products	Milk and cream not concentrated nor sweetened < 6% fa	040130
Live animals and animal products	Milk powder < 1.5% fat	040210
Live animals and animal products	Milk and cream powder unsweetened < 1.5% fat	040221
Live animals and animal products	Milk and cream powder sweetened < 1.5% fat	040229
Live animals and animal products	Milk and cream unsweetened, concentrated	040291
Live animals and animal products	Milk and cream nes sweetened or concentrated	040299
Live animals and animal products	Yogurt	040310
Live animals and animal products	Buttermilk, curdled milk, cream, kephir, etc.	040390
Live animals and animal products	Whey	040410
Live animals and animal products	Natural milk products nes	040490
Live animals and animal products	Butter and other fats and oils derived from milk	040500
Live animals and animal products	Fresh cheese, unfermented whey cheese, curd	040610
Live animals and animal products	Cheese, grated or powdered, of all kinds	040620
Live animals and animal products	Cheese processed, not grated or powdered	040630
Live animals and animal products	Cheese, blue-veined	040640
Live animals and animal products	Cheese except fresh, grated, processed or blue-veined	040690
Live animals and animal products	Birds eggs, in shell, fresh, preserved or cooked	040700
Live animals and animal products	Egg yolks dried	040811
Live animals and animal products	Egg yolks except dried	040819
Live animals and animal products	Eggs, bird, not in shell, dried	040891
Live animals and animal products	Eggs, bird, not in shell not dried	040899
Live animals and animal products	Honey, natural	040900
Live animals and animal products	Ice cream and other edible ice	210500
Live animals and animal products	Egg albumin	350210
Live animals and animal products	Pig and poultry fat, unrendered	020900
Live animals and animal products	Hair, human, unworked, waste of human hair	050100
Live animals and animal products	Bristles, hair & waste thereof of pigs, hogs or boars	050210
Live animals and animal products	Hair & waste of badger and of other brush making hair	050290
Live animals and animal products	Horsehair, waste	050300
Live animals and animal products	Guts, bladders and stomachs of animals except fish	050400
Live animals and animal products	Feathers and down used for stuffing	050510
Live animals and animal products	Feathers, down, etc. of birds, except for stuffing	050590
Live animals and animal products	Ossein and bones treated with acid	050610
Live animals and animal products	Bones and horn-cores unworked or simply worked nes	050690
Live animals and animal products	Ivory, unworked or simply prepared, powder and waste	050710
Live animals and animal products	Whalebone, horns, etc unworked or simply prepared nes	050790
Live animals and animal products	Coral,seashell,cuttle bone,etc, unworked,powder,waste	050800
Live animals and animal products	Sponges, natural, of animal origin	050900
Live animals and animal products	Ambergris, civet, musk, etc for pharmaceutical use	051000
Live animals and animal products	Semen bovine	051110
Live animals and animal products	Fish, shellfish and crustaceans (non-food)	051191
Live animals and animal products	Animal products and domestic animal carcass (non-food	051199
Live animals and animal products	Lard, other pig fat and poultry fat, rendered	150100
Live animals and animal products	Bovine, sheep and goat fats, raw or rendered	150200
Live animals and animal products	Lard stearin, oleostearin & oils, natural tallow oil	150300
Live animals and animal products	Fish-liver oils, fractions, not chemically modified	150410
Live animals and animal products	Fish oils except liver, not chemically modified	150420
Live animals and animal products	Marine mammal fats, oils, etc. not chemically modifie	150430
Live animals and animal products	Wool grease, crude	150510
Live animals and animal products	Derivatives of wool grease (including lanolin)	150590
Live animals and animal products	Animal fats,oils,fractions not chemically modified ne	150600
Live animals and animal products	Animal fats, oils, fractions, hydrogenated, esterifie	151610
Live animals and animal products	Veg fats, oils or fractions hydrogenated, esterified	151620
Live animals and animal products	Processed animal, vegetable oils, industrial preps ne	151800
Live animals and animal products	Stearic acid	151911
Live animals and animal products	Oleic acid	151912
Live animals and animal products	Tall oil fatty acids	151913
Live animals and animal products	Industrial monocarboxylic fatty acids, nes, acid oils	151919
Live animals and animal products	Acid oils from refining	151920
Live animals and animal products	Vegetable waxes except triglycerides	152110
Live animals and animal products	Beeswax, other insect waxes and spermaceti	152190
Live animals and animal products	Degras, residues from treatment animal & veg waxes	152200
Live animals and animal products	Bovine skins, whole, raw	410110
Live animals and animal products	Bovine hides, whole, fresh or wet-salted	410121
Live animals and animal products	Butts and bends, bovine, fresh or wet-salted	410122
Live animals and animal products	Hide sections, bovine, nes, fresh or wet-salted	410129
Live animals and animal products	Bovine hides, raw, nes	410130
Live animals and animal products	Equine hides and skins, raw	410140
Live animals and animal products	Sheep or lamb skins, raw, wool on, except Persian etc	410210
Live animals and animal products	Sheep or lamb skins, pickled, without wool	410221
Live animals and animal products	Sheep or lamb skins, raw, except pickled, no wool	410229
Live animals and animal products	Goat or kid hides and skins, raw, nes	410310
Live animals and animal products	Reptile skins, raw	410320
Live animals and animal products	Raw hide/skins except bovine/equine/sheep/goat/reptil	410390
Live animals and animal products	Bovine skin leather, whole	410410
Live animals and animal products	Bovine leather, vegetable pre-tanned except whole ski	410421
Live animals and animal products	Bovine leather, otherwise pre-tanned except whole ski	410422
Live animals and animal products	Bovine and equine leather, tanned or retanned, nes	410429
Live animals and animal products	Bovine and equine leather, full or split grain, nes	410431
Live animals and animal products	Bovine and equine leather, nes	410439
Live animals and animal products	Sheep or lamb skin leather, vegetable pre-tanned	410511
Live animals and animal products	Sheep or lamb skin leather, otherwise pre-tanned	410512
Live animals and animal products	Sheep or lamb skin leather, tanned or retanned, nes	410519
Live animals and animal products	Sheep or lamb skin leather, nes	410520
Live animals and animal products	Goat or kid skin leather, vegetable pre-tanned	410611
Live animals and animal products	Goat or kid skin leather, otherwise pre-tanned	410612
Live animals and animal products	Goat or kid skin leather, tanned or retanned, nes	410619
Live animals and animal products	Goat or kid skin leather, nes	410620
Live animals and animal products	Swine leather	410710
Live animals and animal products	Reptile leather, vegetable pre-tanned	410721
Live animals and animal products	Reptile leather, other than vegetable pre-tanned	410729
Live animals and animal products	Leather, of animals nes	410790
Live animals and animal products	Chamois (including combination chamois) leather	410800
Live animals and animal products	Patent leather, metallised leather	410900
Live animals and animal products	Parings and other waste of leather	411000
Live animals and animal products	Composition leather, in slabs, sheets or strip	411100
Live animals and animal products	Saddlery and harness, of any material	420100
Live animals and animal products	Articles of leather & composition for technical uses	420400
Live animals and animal products	Articles of leather and composition leather, nes	420500
Live animals and animal products	Raw mink furskins, whole	430110
Live animals and animal products	Raw rabbit or hare furskins, whole	430120
Live animals and animal products	Raw Persian and similar lamb furskins, whole	430130
Live animals and animal products	Raw beaver furskins, whole	430140
Live animals and animal products	Raw musk-rat furskins, whole	430150
Live animals and animal products	Raw fox furskins, whole	430160
Live animals and animal products	Raw seal furskins, whole	430170
Live animals and animal products	Raw furskins of other animals, whole	430180
Live animals and animal products	Raw furskin pieces (e.g. heads, tails, paws)	430190
Live animals and animal products	Tanned or dressed mink furskins, whole, unassembled	430211
Live animals and animal products	Tanned, dressed rabbit, hare skins, whole, unassemble	430212
Live animals and animal products	Tanned,dressed Persian/etc lambskin, whole,unassemble	430213
Live animals and animal products	Tanned,dressed whole furs except lamb/mink/rabbit/har	430219
Live animals and animal products	Tanned or dressed furskin pieces (heads, tails, paws)	430220
Live animals and animal products	Tanned or dressed whole furskins and pieces, assemble	430230
Live animals and animal products	Silk-worm cocoons suitable for reeling	500100
Live animals and animal products	Raw silk (not thrown)	500200
Live animals and animal products	Silk waste, not carded or combed	500310
Live animals and animal products	Silk waste, carded or combed	500390
Live animals and animal products	Greasy shorn wool, not carded or combed	510111
Live animals and animal products	Greasy wool (other than shorn) not carded or combed	510119
Live animals and animal products	Degreased shorn wool, not carded, combed or carbonize	510121
Live animals and animal products	Degreased wool nes, not carded, combed or carbonized	510129
Live animals and animal products	Carbonized wool, not carded or combed	510130
Live animals and animal products	Fine animal hair, not carded or combed	510210
Live animals and animal products	Coarse animal hair, not carded or combed	510220
Live animals and animal products	Noils of wool or of fine animal hair	510310
Live animals and animal products	Waste of wool or fine hair, not noils, garnetted stoc	510320
Live animals and animal products	Waste of coarse animal hair, except garnetted stock	510330
Live animals and animal products	Garnetted stock of wool or of animal hair	510400
Live animals and animal products	Carded wool	510510
Live animals and animal products	Combed wool in fragments	510521
Live animals and animal products	Wool tops & other combed wool, except combed fragment	510529
Live animals and animal products	Fine animal hair, carded or combed	510530
Live animals and animal products	Coarse animal hair, carded or combed	510540
Products mainly from biomass	Edible products of animal origin nes	041000
Products mainly from biomass	Bulbs, tubers, corms, crowns and rhizomes, dormant	060110
Products mainly from biomass	Bulbs, tubers, corms etc in growth, chicory plants	060120
Products mainly from biomass	Cuttings and slips, not rooted	060210
Products mainly from biomass	Trees, edible fruit or nut, shrubs and bushes	060220
Products mainly from biomass	Rhododendrons and azaleas	060230
Products mainly from biomass	Roses	060240
Products mainly from biomass	Mushroom spawn	060291
Products mainly from biomass	Plants, live (including their roots),nes	060299
Products mainly from biomass	Cut flowers and flower buds for bouquets, etc., fresh	060310
Products mainly from biomass	Cut flowers and flower buds for bouquets, dried, etc.	060390
Products mainly from biomass	Mosses and lichens for bouquets, ornamental purposes	060410
Products mainly from biomass	Foliage,branches, for bouquets, etc. - fresh	060491
Products mainly from biomass	Foliage,branches, for bouquets, etc. - except fresh	060499
Products mainly from biomass	Seed, sugar beet, for sowing	120911
Products mainly from biomass	Seed, beet, except sugar, for sowing	120919
Products mainly from biomass	Seed, lucerne (alfalfa), for sowing	120921
Products mainly from biomass	Seed, clover, for sowing	120922
Products mainly from biomass	Seed, fescue, for sowing	120923
Products mainly from biomass	Seed, Kentucky blue grass, for sowing	120924
Products mainly from biomass	Seed, rye grass, for sowing	120925
Products mainly from biomass	Seed, Timothy grass, for sowing	120926
Products mainly from biomass	Seed, forage plants, for sowing nes	120929
Products mainly from biomass	Seed, flower, for sowing	120930
Products mainly from biomass	Seed, vegetable, nes for sowing	120991
Products mainly from biomass	Seed, fruits and spores for sowing, nes	120999
Products mainly from biomass	Liquorice roots	121110
Products mainly from biomass	Ginseng roots	121120
Products mainly from biomass	Plants & parts, pharmacy, perfume, insecticide use ne	121190
Products mainly from biomass	Lac	130110
Products mainly from biomass	Gum arabic	130120
Products mainly from biomass	Natural gum, resin, gum-resin, balsam, not gum arabic	130190
Products mainly from biomass	Opium sap	130211
Products mainly from biomass	Liquorice extract	130212
Products mainly from biomass	Hop extract	130213
Products mainly from biomass	Pyrethrum, roots containing rotenone, extracts	130214
Products mainly from biomass	Vegetable saps and extracts nes	130219
Products mainly from biomass	Pectic substances, pectinates, pectates	130220
Products mainly from biomass	Agar-agar	130231
Products mainly from biomass	Mucilages & thickeners, from locust bean, guar seeds	130232
Products mainly from biomass	Mucilages and thickeners nes	130239
Products mainly from biomass	Bamboos used primarily for plaiting	140110
Products mainly from biomass	Rattan used primarily for plaiting	140120
Products mainly from biomass	Vegetable materials nes, used primarily for plaiting	140190
Products mainly from biomass	Kapok	140210
Products mainly from biomass	Vegetable hair used as stuffing or padding	140291
Products mainly from biomass	Vegetable material nes used as stuffing	140299
Products mainly from biomass	Broom corn used in brooms or brushes	140310
Products mainly from biomass	Vegetable material nes used in brooms or brushes	140390
Products mainly from biomass	Raw vegetable materials for dyeing or tanning	140410
Products mainly from biomass	Vegetable products nes	140490
Products mainly from biomass	Soya-bean oil crude, whether or not degummed	150710
Products mainly from biomass	Refined soya-bean oil, not chemically modified	150790
Products mainly from biomass	Ground-nut oil, crude	150810
Products mainly from biomass	Refined ground-nut oil not chemically modified	150890
Products mainly from biomass	Olive oil, virgin	150910
Products mainly from biomass	Olive oil, fractions, refined, not chemically modifie	150990
Products mainly from biomass	Olive oil, fractions, blends, not chemically modified	151000
Products mainly from biomass	Palm oil, crude	151110
Products mainly from biomass	Palm oil or fractions simply refined	151190
Products mainly from biomass	Sunflower-seed or safflower oil, crude	151211
Products mainly from biomass	Sunflower or safflower oil,fractions simply refined	151219
Products mainly from biomass	Cotton-seed oil crude	151221
Products mainly from biomass	Cotton-seed or fractions simply refined	151229
Products mainly from biomass	Coconut (copra) oil crude	151311
Products mainly from biomass	Coconut (copra) oil or fractions simply refined	151319
Products mainly from biomass	Palm kernel or babassu oil, crude	151321
Products mainly from biomass	Palm kernel & babassu oil, fractions, simply refined	151329
Products mainly from biomass	Canola, rape, colza or mustard oil, crude	151410
Products mainly from biomass	Canola, rape, colza or mustard oil, fractions, refine	151490
Products mainly from biomass	Linseed oil, crude	151511
Products mainly from biomass	Linseed oil,fractions, refined not chemically modifie	151519
Products mainly from biomass	Maize oil crude	151521
Products mainly from biomass	Maize oil, fractions, refined not chemically modified	151529
Products mainly from biomass	Castor oil or fractions not chemically modified	151530
Products mainly from biomass	Tung oil or fractions not chemically modified	151540
Products mainly from biomass	Sesame oil or fractions not chemically modified	151550
Products mainly from biomass	Jojoba oil or fractions not chemically modified	151560
Products mainly from biomass	Veg fats, oils nes, fractions, not chemically modifie	151590
Products mainly from biomass	Margarine, except liquid margarine	151710
Products mainly from biomass	Edible mix & preparations of animal & veg fat, oil ne	151790
Products mainly from biomass	Homogenized preparations of meat and meat offal	160210
Products mainly from biomass	Lactose and lactose syrup	170210
Products mainly from biomass	Maple sugar and maple syrup	170220
Products mainly from biomass	Glucose, glucose syrup < 20% fructose	170230
Products mainly from biomass	Glucose including syrup of 20%-50% dry weight fructos	170240
Products mainly from biomass	Fructose, chemically pure	170250
Products mainly from biomass	Fructose, syrup > 50% fructose, not pure fructose	170260
Products mainly from biomass	Sugar nes, invert sugar, caramel and artificial honey	170290
Products mainly from biomass	Chewing gum containing sugar, except medicinal	170410
Products mainly from biomass	Sugar confectionery not chewing gum, no cocoa content	170490
Products mainly from biomass	Infant foods of cereals, flour, starch or milk, retai	190110
Products mainly from biomass	Malt extract & limited cocoa pastrycooks products nes	190190
Products mainly from biomass	Stuffed pasta	190220
Products mainly from biomass	Pasta except uncooked or stuffed	190230
Products mainly from biomass	Couscous	190240
Products mainly from biomass	Homogenized vegetable preparations, not frozen/vinega	200510
Products mainly from biomass	Fruits, nuts, fruit-peel, etc preserved by sugar	200600
Products mainly from biomass	Homogenised jams, jellies, etc	200710
Products mainly from biomass	Yeasts, active	210210
Products mainly from biomass	Yeasts, inactive, dead unicellular organisms nes	210220
Products mainly from biomass	Baking powders, prepared	210230
Products mainly from biomass	Soya sauce	210310
Products mainly from biomass	Tomato ketchup and other tomato sauces	210320
Products mainly from biomass	Mustard flour or meal and prepared mustard	210330
Products mainly from biomass	Sauces nes, mixed condiments, mixed seasoning	210390
Products mainly from biomass	Soups and broths and preparations thereof	210410
Products mainly from biomass	Homogenised composite food preparations	210420
Products mainly from biomass	Protein concentrates and textured protein substances	210610
Products mainly from biomass	Food preparations nes	210690
Products mainly from biomass	Mineral and aerated waters not sweetened or flavoured	220110
Products mainly from biomass	Ice, snow and potable water not sweetened or flavoure	220190
Products mainly from biomass	Beverage waters, sweetened or flavoured	220210
Products mainly from biomass	Non-alcoholic beverages nes, except fruit, veg juices	220290
Products mainly from biomass	Beer made from malt	220300
Products mainly from biomass	Grape wines, sparkling	220410
Products mainly from biomass	Grape wines nes, fortified wine or must, pack < 2l	220421
Products mainly from biomass	Grape wines, alcoholic grape must nes	220429
Products mainly from biomass	Grape must, unfermented, except as fruit juice	220430
Products mainly from biomass	Vermouth and other flavoured grape wines - pack < 2l	220510
Products mainly from biomass	Vermouth and other flavoured grape wines - pack > 2l	220590
Products mainly from biomass	Fermented beverages nes (eg cider, perry, mead, etc)	220600
Products mainly from biomass	Compound alcoholic preps for beverage manufacture	220810
Products mainly from biomass	Spirits obtained by distilling grape wine, grape marc	220820
Products mainly from biomass	Whiskies	220830
Products mainly from biomass	Rum and tafia	220840
Products mainly from biomass	Gin and Geneva	220850
Products mainly from biomass	Alcoholic liqueurs nes	220890
Products mainly from biomass	Vinegar and substitutes for vinegar from acetic acid	220900
Products mainly from biomass	Flour or meal, pellet of meat or offal for animal fee	230110
Products mainly from biomass	Flour or meal, pellet, fish, etc, for animal feed	230120
Products mainly from biomass	Maize bran, sharps, other residues	230210
Products mainly from biomass	Rice bran, sharps, other residues	230220
Products mainly from biomass	Wheat bran, sharps, other residues	230230
Products mainly from biomass	Cereal bran, sharps, residue except maize, wheat, ric	230240
Products mainly from biomass	Bran, sharps and other residues of leguminous plants	230250
Products mainly from biomass	Residues of starch manufacture and similar residues	230310
Products mainly from biomass	Beet-pulp, bagasse & other waste of sugar manufacture	230320
Products mainly from biomass	Brewing or distilling dregs and waste	230330
Products mainly from biomass	Soya-bean oil-cake and other solid residues	230400
Products mainly from biomass	Ground-nut oil-cake and other solid residues	230500
Products mainly from biomass	Cotton seed oil-cake and other solid residues	230610
Products mainly from biomass	Linseed oil-cake and other solid residues	230620
Products mainly from biomass	Sunflower seed oil-cake and other solid residues	230630
Products mainly from biomass	Rape or colza seed oil-cake and other solid residues	230640
Products mainly from biomass	Coconut or copra oil-cake and other solid residues	230650
Products mainly from biomass	Palm nut or kernel oil cake and other solid residues	230660
Products mainly from biomass	Vegetable oil-cake and other solid residues nes	230690
Products mainly from biomass	Wine lees, argol	230700
Products mainly from biomass	Acorns and horse-chestnuts for animal feed	230810
Products mainly from biomass	Vegetable wastes and residues nes for animal feed	230890
Products mainly from biomass	Dog or cat food (retail)	230910
Products mainly from biomass	Animal feed preparations nes	230990
Products mainly from biomass	Animal or vegetable fertilizers, in packs >10 kg	310100
Products mainly from biomass	Mechanical wood pulp	470100
Products mainly from biomass	Chemical wood pulp, dissolving grades	470200
Products mainly from biomass	Chem wood pulp, soda or sulphate, conifer, unbleached	470311
Products mainly from biomass	Chem wood pulp, soda/sulphate, non-conifer, unbleache	470319
Products mainly from biomass	Chem wood pulp, soda or sulphate, conifer, bleached	470321
Products mainly from biomass	Chem wood pulp, soda/sulphate, non-conifer, bleached	470329
Products mainly from biomass	Chem wood pulp, sulphite, coniferous unbleached	470411
Products mainly from biomass	Chem wood pulp, sulphite, non-coniferous, unbleached	470419
Products mainly from biomass	Chem wood pulp, sulphite, coniferous bleached	470421
Products mainly from biomass	Chem wood pulp, sulphite, non-coniferous, bleached	470429
Products mainly from biomass	Semi-chemical wood pulp	470500
Products mainly from biomass	Cotton linters pulp	470610
Products mainly from biomass	Mechanical pulps of other fibrous material	470691
Products mainly from biomass	Chemical pulps of other fibrous material	470692
Products mainly from biomass	Semi-chemical pulps of other fibrous material	470693
Products mainly from biomass	Waste or scrap of unbleached kraft or paperboard	470710
Products mainly from biomass	Waste, scrap of paper, board of bleached chemical pul	470720
Products mainly from biomass	Waste or scrap of paper or board of mechanical pulp	470730
Products mainly from biomass	Waste, scrap of paper, board, nes (including unsorted	470790
Products mainly from biomass	Newsprint	480100
Products mainly from biomass	Paper, hand-made, uncoated	480210
Products mainly from biomass	Paper, sensitising base stock	480220
Products mainly from biomass	Paper, carbonising base, uncoated	480230
Products mainly from biomass	Paper, wallpaper base, uncoated	480240
Products mainly from biomass	Paper, fine, woodfree, <40 g/m2, uncoated, nes	480251
Products mainly from biomass	Paper, fine, woodfree, 40 - 150 g/m2, uncoated	480252
Products mainly from biomass	Paper, fine, woodfree, >150 g/m2, uncoated, nes	480253
Products mainly from biomass	Paper, fine, wood-containing, uncoated, nes	480260
Products mainly from biomass	Paper, household, sanitary, width > 36 centimetres	480300
Products mainly from biomass	Paper, Kraftliner, unbleached, uncoated	480411
Products mainly from biomass	Paper, Kraftliner, other than unbleached, uncoated	480419
Products mainly from biomass	Paper, sack kraft, unbleached, uncoated	480421
Products mainly from biomass	Paper, sack kraft, other than unbleached, uncoated	480429
Products mainly from biomass	Paper, kraft, <150g/m2, unbleached, uncoated, nes	480431
Products mainly from biomass	Paper, kraft, <150g/m2, uncoated, nes	480439
Products mainly from biomass	Paper, kraft, 150-225 g/m2, unbleached,uncoated nes	480441
Products mainly from biomass	Paper, kraft, 150-225 g/m2, chem pulp not bleach/coat	480442
Products mainly from biomass	Paper, kraft, 150-225 g/m2, uncoated, nes	480449
Products mainly from biomass	Paper, kraft, >225g/m2, unbleached, uncoated, nes	480451
Products mainly from biomass	Paper, kraft, >225g/m2,chemical pulp,bleached,uncoate	480452
Products mainly from biomass	Paper, kraft, >225g/m2, uncoated, nes	480459
Products mainly from biomass	Paper, fluting, in rolls, semi-chemical, uncoated	480510
Products mainly from biomass	Paper, multi-ply, each layer bleached, uncoated, nes	480521
Products mainly from biomass	Paper, multi-ply, one layer bleached, uncoated	480522
Products mainly from biomass	Paper, multi-ply, <4 layers, outer bleached, uncoated	480523
Products mainly from biomass	Paper, multi-ply, uncoated, nes	480529
Products mainly from biomass	Paper, sulphite wrapping, uncoated	480530
Products mainly from biomass	Paper, filter, uncoated	480540
Products mainly from biomass	Paper, felt, uncoated	480550
Products mainly from biomass	Paper, weighing 150 g/m2 or less, uncoated, nes	480560
Products mainly from biomass	Paper, weighing 150 - 225 g/m2, uncoated, nes	480570
Products mainly from biomass	Paper, weighing 225 g/m2 or more, uncoated, nes	480580
Products mainly from biomass	Paper, vegetable parchment	480610
Products mainly from biomass	Paper, greaseproof	480620
Products mainly from biomass	Paper, tracing	480630
Products mainly from biomass	Paper, glassine, glazed transparent or translucent ne	480640
Products mainly from biomass	Paper, laminated with bitumen tar or asphalt, uncoate	480710
Products mainly from biomass	Straw paper, board, whether or not paper covered	480791
Products mainly from biomass	Paper, composite, nes, not coated or impregnated	480799
Products mainly from biomass	Paper, corrugated	480810
Products mainly from biomass	Paper, sack kraft, creped or crinkled	480820
Products mainly from biomass	Paper, kraft, creped or crinkled, not corrugated, sac	480830
Products mainly from biomass	Paper crepe, crinkle, embossed, perforated, not kraft	480890
Products mainly from biomass	Paper, carbon or similar width >36 cm	480910
Products mainly from biomass	Paper, self-copy, width > 36 cm	480920
Products mainly from biomass	Paper, copying or transfer, width >36 cm	480990
Products mainly from biomass	Paper, fine, woodfree, <150 g/m2, clay coated	481011
Products mainly from biomass	Paper, fine, woodfree, >150 g/m2, clay coated	481012
Products mainly from biomass	Paper, fine, light weight coated	481021
Products mainly from biomass	Paper, fine, wood containing clay coated, except ligh	481029
Products mainly from biomass	Paper, kraft,>95% chem pulp,<150 g,bleached,clay coat	481031
Products mainly from biomass	Paper, kraft,>95% chem pulp,>150 g,bleached,clay coat	481032
Products mainly from biomass	Paper, kraft, clay coated, nes	481039
Products mainly from biomass	Paper, multi-ply, clay coated, nes	481091
Products mainly from biomass	Paper, clay coated, nes	481099
Products mainly from biomass	Paper, tarred, bituminised or asphalted, nes	481110
Products mainly from biomass	Paper, self-adhesive except labels	481121
Products mainly from biomass	Paper, gummed or adhesive except self-adhesive, label	481129
Products mainly from biomass	Paper, >150g/m2, bleached, plastic coated/impregnated	481131
Products mainly from biomass	Paper, coated, impregnated, covered with plastics, ne	481139
Products mainly from biomass	Paper, coat/impregnated with wax/stearin/glycerol, ne	481140
Products mainly from biomass	Paper, coated/impregnated/covered/coloured/printed ne	481190
Products mainly from biomass	Filter blocks, slabs and plates, of paper pulp	481200
Products mainly from biomass	Paper, cigarette, in the form of booklets or tubes	481310
Products mainly from biomass	Paper, cigarette, in rolls of a width < 5 cm	481320
Products mainly from biomass	Paper, cigarette, except in rolls < 5 cm wide	481390
Products mainly from biomass	Wallpaper Ingrain	481410
Products mainly from biomass	Wallpaper, coated or covered with a decorated plastic	481420
Products mainly from biomass	Wallpaper, covered one side with plaiting material	481430
Products mainly from biomass	Wallpaper and similar wall coverings, nes	481490
Products mainly from biomass	Floor coverings on a base of paper	481500
Products mainly from biomass	Paper, carbon or similar copying, except rolls w >36c	481610
Products mainly from biomass	Paper, self-copy, except in rolls > 36 cm wide	481620
Products mainly from biomass	Duplicator stencils	481630
Products mainly from biomass	Paper, copying or transfer, nes	481690
Products mainly from biomass	Envelopes of paper	481710
Products mainly from biomass	Letter or correspondence cards, plain postcards	481720
Products mainly from biomass	Boxes, pouches, wallets, etc of stationary	481730
Products mainly from biomass	Toilet paper	481810
Products mainly from biomass	Paper handkerchiefs, cleansing, facial tissues, towel	481820
Products mainly from biomass	Paper tablecloths and serviettes	481830
Products mainly from biomass	Sanitary articles of paper, sanitary towels, diapers	481840
Products mainly from biomass	Clothing and accessories nes, of paper	481850
Products mainly from biomass	Household, hospital & sanitary supplies, of paper, ne	481890
Products mainly from biomass	Cartons, boxes & cases, of corrugated paper or board	481910
Products mainly from biomass	Cartons, boxes & cases, folding, non-corrugated paper	481920
Products mainly from biomass	Sacks and bags, of paper, having a width > 40 cm	481930
Products mainly from biomass	Sacks and bags, of paper, nes, including cones	481940
Products mainly from biomass	Containers, packing, nes of paper	481950
Products mainly from biomass	Office box files, letter trays etc., of paper	481960
Products mainly from biomass	Registers, account books, note books, diaries etc	482010
Products mainly from biomass	School, etc, exercise books	482020
Products mainly from biomass	Binders, not book covers, folder or file covers, pape	482030
Products mainly from biomass	Business forms, interleaved carbon sets, etc	482040
Products mainly from biomass	Albums for samples or for collections, of paper	482050
Products mainly from biomass	Office supplies nes, of paper, book covers, blotters	482090
Products mainly from biomass	Bobbins, spools etc of paper, used for textile yarn	482210
Products mainly from biomass	Bobbins, spools and similar supports of paper, nes	482290
Products mainly from biomass	Paper, self-adhesive, cut to size, in strips or rolls	482311
Products mainly from biomass	Paper, gummed, adhesive nes, cut to size, strip, roll	482319
Products mainly from biomass	Paper, filter, cut to size or shape	482320
Products mainly from biomass	Cards, not punched, for punch card machines, paper	482330
Products mainly from biomass	Paper rolls, sheets & dials for recording instruments	482340
Products mainly from biomass	Paper, fine, cut, printed, embossed, perforated, nes	482351
Products mainly from biomass	Paper, fine, cut to size or shape, nes	482359
Products mainly from biomass	Trays, dishes, plates, cups and the like, of paper	482360
Products mainly from biomass	Moulded or pressed articles of paper pulp	482370
Products mainly from biomass	Paper and paper articles, nes	482390
Iron	Unroasted iron pyrites	250200
Iron	Iron ore, concentrate, not iron pyrites,unagglomerate	260111
Iron	Iron ore, concentrate, not iron pyrites, agglomerated	260112
Iron	Roasted iron pyrites	260120
Iron	Pig iron, non-alloy, <0.5% phosphorus	720110
Iron	Pig iron, non-alloy, >0.5% phosphorus	720120
Iron	Alloy pig iron, in primary forms	720130
Iron	Spiegeleisen in primary forms	720140
Iron	Ferro-manganese, >2% carbon	720211
Iron	Ferro-manganese, <2% carbon	720219
Iron	Ferro-silicon, >55% silicon	720221
Iron	Ferro-silicon, <55% silicon	720229
Iron	Ferro-silico-manganese	720230
Iron	Ferro-chromium, >4% carbon	720241
Iron	Ferro-chromium, <4% carbon	720249
Iron	Ferro-silico-chromium	720250
Iron	Ferro-nickel	720260
Iron	Ferro-molybdenum	720270
Iron	Ferro-tungsten and ferro-silico-tungsten	720280
Iron	Ferro-titanium and ferro-silico-titanium	720291
Iron	Ferro-vanadium	720292
Iron	Ferro-niobium	720293
Iron	Ferro-alloys, nes	720299
Iron	Ferrous products from direct reduction of iron ore	720310
Iron	Spongy iron lumps, pellets, etc > 99.94% pure	720390
Iron	Waste or scrap, of cast iron	720410
Iron	Waste or scrap, of stainless steel	720421
Iron	Waste or scrap, of alloy steel, other than stainless	720429
Iron	Waste or scrap, of tinned iron or steel	720430
Iron	Waste from the mechanical working of iron or steel ne	720441
Iron	Ferrous waste or scrap, nes	720449
Iron	Remelting scrap ingots, of iron or steel	720450
Iron	Granules of pig iron or spiegeleisen	720510
Iron	Powders, alloy steel	720521
Iron	Powders, iron or steel, other than alloy	720529
Iron	Iron or non-alloy steel in ingots, <99.94% iron	720610
Iron	Iron or non-alloy steel, primary nes, <99.94% iron	720690
Iron	Rectangular iron or non-alloy steel bars, <.25%C, width< twice thicknes	720711
Iron	Semi-finished bars, iron or non-alloy steel <0.25%C, rectangular, nes	720712
Iron	Semi-finished product, iron or non-alloy steel <0.25%C, nes	720719
Iron	Semi-finished product, iron or non-alloy steel >0.25%C	720720
Iron	Hot rolled iron or non-alloy steel, coil,w >600mm, t >10mm, myp 355 mpa	720811
Iron	Hot rolled iron or non-alloy steel, coil,w >600mm, t 4.75-10mm, 355 mpa	720812
Iron	Hot rolled iron or non-alloy steel, coil,w >600mm, t 3-4.75mm, 355 mpa	720813
Iron	Hot rolled iron or non-alloy steel, coil,w >600mm, t <3mm, myp 275 mpa	720814
Iron	Hot rolled iron or non-alloy steel, coil,width >600mm, t >10mm, nes	720821
Iron	Hot rolled iron or non-alloy steel, coil,width >600mm, t 4.75-10mm, nes	720822
Iron	Hot rolled iron or non-alloy steel, coil,width >600mm, t 3-4.75mm, nes	720823
Iron	Hot rolled iron or non-alloy steel, coil,width >600mm, t <3mm thick, ne	720824
Iron	Hot rolled iron or non-alloy steel, flat, w 600-1250mm, t >4mm, 355 mpa	720831
Iron	Hot rolled iron or non-alloy steel, flat,w >600mm, t >10mm, myp 355 mpa	720832
Iron	Hot rolled iron or non-alloy steel, flat,w >600mm, t 4.75-10mm, 355 mpa	720833
Iron	Hot rolled iron or non-alloy steel, flat,w >600mm, t 3-4.75mm, 355 mpa	720834
Iron	Hot rolled iron or non-alloy steel, flat,w >600mm, t <3mm, myp 275 mpa	720835
Iron	Hot rolled iron or non-alloy steel, flat,width 600-1250mm, t >4mm, nes	720841
Iron	Hot rolled iron or non-alloy steel, flat,width >600mm, t >10mm, nes	720842
Iron	Hot rolled iron or non-alloy steel, flat,width >600mm, t 4.75-10mm, nes	720843
Iron	Hot rolled iron or non-alloy steel, flat,width >600mm, t 3.0-4.75mm, ne	720844
Iron	Hot rolled iron or non-alloy steel, flat,width >600mm, t <3mm, nes	720845
Iron	Hot rolled iron or non-alloy steel, width >600mm, nes	720890
Iron	Cold rolled iron or non-alloy steel, coil, width >600mm, t >3mm, 355 mp	720911
Iron	Cold rolled iron or non-alloy steel, coil, w >600mm, t 1.0-3mm, 275 mpa	720912
Iron	Cold rolled iron or non-alloy steel, coil, w >600mm, t 0.5-<1mm, 275 mp	720913
Iron	Cold rolled iron or non-alloy steel, coil, w >600mm, t <0.5mm, 275 mpa	720914
Iron	Cold rolled iron or non-alloy steel, coil, width >600mm, t >3mm, nes	720921
Iron	Cold rolled iron or non-alloy steel, coil, width >600mm, t 1-3mm, nes	720922
Iron	Cold rolled iron or non-alloy steel, coil, width >600mm, t 0.5-1mm, nes	720923
Iron	Cold rolled iron or non-alloy steel, coil, width >600mm, t <0.5mm, nes	720924
Iron	Cold rolled iron or non-alloy steel, flat, width >600mm, t >3mm, 355 mp	720931
Iron	Cold rolled iron or non-alloy steel, flat, w >600mm, t 1-3mm, 355 mpa	720932
Iron	Cold rolled iron or non-alloy steel, flat, w >600mm, t 0.5-1mm, 355 mpa	720933
Iron	Cold rolled iron or non-alloy steel, flat, w >600mm, t <0.5mm, 355 mpa	720934
Iron	Cold rolled iron or non-alloy steel, flat, width >600mm, t >3mm, nes	720941
Iron	Cold rolled iron or non-alloy steel, flat, width >600mm, t 1-3mm, nes	720942
Iron	Cold rolled iron or non-alloy steel, flat, width >600mm, t 0.5-1mm, nes	720943
Iron	Cold rolled iron or non-alloy steel, flat, width >600mm, t <0.5mm, nes	720944
Iron	Cold rolled iron or non-alloy steel, flat, width >600mm, nes	720990
Iron	Flat rolled iron or non-alloy steel, coated with tin, w >600mm, t >0.5m	721011
Iron	Flat rolled iron or non-alloy steel, coated with tin, w >600mm, t <0.5m	721012
Iron	Flat rolled iron or non-alloy steel, coated with lead, width >600mm	721020
Iron	Flat rolled iron or non-alloy steel, electro plate/zinc,<3mm/275,>3/355	721031
Iron	Flat rolled iron or non-alloy steel, electro plate/zinc,w >600mm, nes	721039
Iron	Flat rolled iron or non-alloy steel, coat/zinc, corrugated, w >600m, ne	721041
Iron	Flat rolled iron or non-alloy steel, coated with zinc, width >600mm, ne	721049
Iron	Flat rolled iron or non-alloy steel, coated chromium/oxides, w> 600 mm	721050
Iron	Flat rolled iron or non-alloy steel, coated with aluminium, width>600mm	721060
Iron	Flat rolled iron or non-alloy steel, painted/plastic coated,width>600mm	721070
Iron	Flat rolled iron or non-alloy steel, clad/plated/coated, w >600mm, nes	721090
Iron	Hot box roll iron or non-alloy steel, flat, w 150-600mm, t >4mm, myp>35	721111
Iron	Hot rolled iron or non-alloy steel, width <600mm, t >4.75mm, myp 355	721112
Iron	Hot rolled iron or non-alloy steel, w <600mm, t<3mm myp275/t>3mm myp355	721119
Iron	Hot box rolled iron or non-alloy steel, flat, w 150-600mm,t >4mm, uncla	721121
Iron	Hot rolled iron or non-alloy steel, width <600mm, t >4.75mm, unclad nes	721122
Iron	Hot rolled iron or non-alloy steel, width <600mm unclad, nes	721129
Iron	Cold rolled iron or non-alloy steel, width <600mm, <3mm-myp275, >3mm-35	721130
Iron	Flat rolled iron or non-alloy steel, width <600mm, unclad, <0.25% C, ne	721141
Iron	Flat rolled iron or non-alloy steel, width <600mm, unclad, nes	721149
Iron	Flat rolled iron or non-alloy steel, width <600mm, unclad, nes	721190
Iron	Flat rolled iron or non-alloy steel, width <600mm, plated with tin	721210
Iron	Flat rolled steel, <600mm, zinc plate,<3mm-275/3mm-35	721221
Iron	Flat rolled steel, <600mm, electro-plated zinc, nes	721229
Iron	Flat rolled iron or non-alloy steel, <600mm, coated with zinc, nes	721230
Iron	Flat rolled iron or non-alloy steel, <600mm, painted/plastic coated	721240
Iron	Flat rolled iron or non-alloy steel, <600mm, plated/coated, nes	721250
Iron	Flat rolled iron or non-alloy steel, width <600mm, clad	721260
Iron	Hot rolled bar/rod grooved iron or non-alloy steel in irregular coils	721310
Iron	Hot rolled bar/rod, irregular coils,free cutting stee	721320
Iron	Hot rolled bar/rod, iron or non-alloy steel, coiled width <14mm, C<.25%	721331
Iron	Hot rolled bar/rod, iron or non-alloy steel, coiled, C<.25%, nes	721339
Iron	Hot rolled bar/rod, iron or non-alloy steel, coiled w <14mm, C .25-.6%	721341
Iron	Hot rolled bar/rod, iron or non-alloy steel, coiled, C 0.25-0.6%	721349
Iron	Bar/rod, iron or non-alloy steel, irregular coils, >0.6%C, nes	721350
Iron	Bar/rod, iron or non-alloy steel, forged	721410
Iron	Bar/rod, iron or non-alloy steel, indented or twisted, nes	721420
Iron	Bar/rod, iron or non-alloy steel, of free cutting steel, nes	721430
Iron	Bar/rod, iron or non-alloy steel, hot formed <0.25%C, nes	721440
Iron	Bar/rod, iron or non-alloy steel, hot formed 0.25-0.6%C, nes	721450
Iron	Bar/rod, iron or non-alloy steel, hot formed >0.6%C, nes	721460
Iron	Bar/rod, cold formed/finished free cutting steel	721510
Iron	Bar/rod, iron or non-alloy steel, cold formed/finished, <0.25%C	721520
Iron	Bar/rod, iron or non-alloy steel, cold formed/finished, 0.25-0.6%C	721530
Iron	Bar/rod, iron or non-alloy steel, cold formed/finished, >0.6%C	721540
Iron	Bar/rod, iron or non-alloy steel, nes	721590
Iron	Sections, U/I/H, iron or non-alloy steel, nfw than hot formed <80mm	721610
Iron	Sections, L, iron or non-alloy steel, nfw hot-roll/drawn/extruded < 80m	721621
Iron	Sections, T, iron or non-alloy steel, nfw hot-roll/drawn/extruded < 80m	721622
Iron	Sections, U, iron or non-alloy steel, nfw hot-roll/drawn/extruded > 80m	721631
Iron	Sections, I, iron or non-alloy steel, nfw hot-roll/drawn/extruded > 80m	721632
Iron	Sections, H, iron or non-alloy steel, nfw hot-roll/drawn/extruded > 80m	721633
Iron	Sections,L/T,iron or non-alloy steel, nfw hot-roll/drawn/extruded > 80m	721640
Iron	Sections, nes, iron or non-alloy steel, nfw hot-roll/drawn/extruded	721650
Iron	Sections, nes, iron or non-alloy steel, nfw than cold formed/finished	721660
Iron	Angles/shapes/sections, iron or non-alloy steel, nes	721690
Iron	Wire, iron or non-alloy steel, not plated or coated, <0.25%C	721711
Iron	Wire, iron or non-alloy steel, plated or coated with zinc <0.25%C	721712
Iron	Wire, iron or non-alloy steel, of base metal plated/coated nes, <0.25%C	721713
Iron	Wire, iron or non-alloy steel, <0.25% carbon, nes	721719
Iron	Wire, iron or non-alloy steel, not plated or coated, 0.25-0.6%C	721721
Iron	Wire, iron or non-alloy steel, zinc plated/coated, 0.25-0.6%C	721722
Iron	Wire, iron or non-alloy steel, base metal plated/coated nes, 0.25-0.6%C	721723
Iron	Wire, iron or non-alloy steel, 0.25-0.6% carbon, nes	721729
Iron	Wire, iron or non-alloy steel, not plated or coated, >0.6%C	721731
Iron	Wire, iron or non-alloy steel, zinc plated/coated, >0.6%C	721732
Iron	Wire, iron or non-alloy steel, of base metal plated/coated nes, >0.6%C	721733
Iron	Wire, iron or non-alloy steel, more than 0.6% carbon, nes	721739
Iron	Ingots and other primary forms, stainless steel	721810
Iron	Semi-finished products, stainless steel	721890
Iron	Hot rolled stainless steel coil, w >600mm, t >10mm	721911
Iron	Hot rolled stainless steel coil, w >600mm, t 4.75-10m	721912
Iron	Hot rolled stainless steel coil, w >600mm, t 3-4.75mm	721913
Iron	Hot rolled stainless steel coil, w >600mm, t <3mm	721914
Iron	Hot rolled stainless steel flat, w >600mm, t >10mm	721921
Iron	Hot rolled stainless steel flat, w >600mm, t 4.75-10m	721922
Iron	Hot rolled stainless steel flat, w >600mm, t 3-4.75mm	721923
Iron	Hot rolled stainless steel flat, w >600mm, t <3mm	721924
Iron	Cold rolled stainless steel, w >600mm, t >4.75mm	721931
Iron	Cold rolled stainless steel, w >600mm, t 3.0-4.75mm	721932
Iron	Cold rolled stainless steel, w >600mm, t 1.0-3.0 mm	721933
Iron	Cold rolled stainless steel, w >600mm, t 0.5-1.0 mm	721934
Iron	Cold rolled stainless steel, w >600mm, t /0.5 mm	721935
Iron	Rolled stainless steel sheet, width > 600mm, nes	721990
Iron	Hot rolled stainless steel sheet, w <600mm, t >4.75 m	722011
Iron	Hot rolled stainless steel sheet, w <600mm, t <4.75 m	722012
Iron	Stainless steel sheet, w <600mm, cold rolled/reduced	722020
Iron	Rolled stainless steel sheet, width < 600mm, nes	722090
Iron	Bar or rod, stainless steel, hot rolled, coiled	722100
Iron	Stainless steel bar nfw than hot rolled/drawn/extrude	722210
Iron	Stainless steel bar nfw than cold formed/cold finishe	722220
Iron	Stainless steel bar or rod nes	722230
Iron	Angles, shapes and sections, stainless steel	722240
Iron	Wire of stainless steel	722300
Iron	Ingots, primary forms of alloy steel, except stainles	722410
Iron	Semi-finished products of alloy steel except stainles	722490
Iron	Flat rolled silicon-electrical steel, width >600mm	722510
Iron	Flat rolled high speed steel width >600mm	722520
Iron	Hot rolled alloy-steel, coils width >600mm, nes	722530
Iron	Hot rolled alloy-steel, not in coil width >600mm, nes	722540
Iron	Cold rolled alloy-steel, width >600mm, nes	722550
Iron	Flat rolled alloy-steel, width >600mm, nes	722590
Iron	Flat rolled silicon-electrical steel, <600mm wide	722610
Iron	Flat rolled high speed steel <600mm wide	722620
Iron	Hot rolled alloy-steel nes nfw, <600mm wide	722691
Iron	Cold rolled alloy-steel nes nfw, <600mm wide	722692
Iron	Flat rolled alloy-steel, <600mm wide, nes	722699
Iron	Bar/rod, of high speed steel, irregular coils	722710
Iron	Bar/rod, of silico-manganese steel, irregular coils	722720
Iron	Bar/rod, alloy steel nes, irregularly wound coils	722790
Iron	Bar/rod of high speed steel not in coils	722810
Iron	Bar/rod of silico-manganese steel not in coils	722820
Iron	Bar/rod, alloy steel nes,nfw hot rolled/drawn/extrude	722830
Iron	Bar/rod nes, alloy steel nes, nfw forged	722840
Iron	Bar/rod nes, alloy steel nes, nfw cold formed/finishe	722850
Iron	Bar/rod, alloy steel nes	722860
Iron	Angles, shapes and sections, alloy steel, nes	722870
Iron	Hollow drill bars and rods of alloy/non-alloy steel	722880
Iron	Wire of high speed steel	722910
Iron	Wire of silico-manganese steel	722920
Iron	Wire of alloy steel nes	722990
Iron	Sheet piling of iron or steel	730110
Iron	Angles, shapes and sections, welded, iron or steel	730120
Iron	Railway/tramway rails, iron or steel	730210
Iron	Sleepers (cross-ties), iron or steel	730220
Iron	Railway/tramway switch/crossing material, iron/steel	730230
Iron	Railway fish plates and sole plates, iron or steel	730240
Iron	Rail/tramway construction material of iron/steel, nes	730290
Iron	Tubes, pipes and hollow profiles, of cast iron	730300
Iron	Pipes, line, iron or steel, for oil or gas pipelines	730410
Iron	Casings, tubing and drill pipe, for oil drilling	730420
Iron	Iron/non-alloy steel pipe, cold drawn/rolled, nes	730431
Iron	Iron/non-alloy steel pipe or tubing, nes	730439
Iron	Stainless steel pipe or tubing, cold rolled	730441
Iron	Stainless steel pipe or tubing, except cold rolled	730449
Iron	Alloy steel pipe or tubing, cold rolled	730451
Iron	Alloy steel pipe or tubing, except cold rolled	730459
Iron	Iron or steel tubes, pipes or hollow profiles, nes	730490
Iron	Pipe-line submerged arc welded steel diameter >406mm	730511
Iron	Pipe-line longitudinal nes welded steel,diameter>406m	730512
Iron	Pipe (oil/gas line) iron or steel nes, diameter >406m	730519
Iron	Casings,circular, iron/steel, oil/gas drilling >406mm	730520
Iron	Steel pipes nes, longitudinally welded diameter>406mm	730531
Iron	Pipes nes, iron/steel, welded nes, diameter >406.4mm	730539
Iron	Tube/pipe nes,iron/steel riveted etc, diameter>406.4m	730590
Iron	Pipe (oil/gas line) iron or steel nes, diameter <406m	730610
Iron	Casings,circular, iron/steel, oil/gas drilling <406mm	730620
Iron	Pipes etc nes, iron/steel welded nes,diameter <406.4m	730630
Iron	Pipes and tubing, stainless steel, welded	730640
Iron	Pipes and tubing, alloy steel nes, welded	730650
Iron	Hollow profiles/tubes,iron/steel,non-circular, welded	730660
Iron	Tube/pipe/hollow profile, iron/steel,riveted/open sea	730690
Iron	Pipe fittings of non-malleable cast iron	730711
Iron	Pipe fittings of malleable iron or steel, cast	730719
Iron	Flanges, stainless steel	730721
Iron	Threaded elbows, bends and sleeves of stainless steel	730722
Iron	Pipe fittings, butt welding of stainless steel	730723
Iron	Pipe fittings of stainless steel except butt welding	730729
Iron	Pipe flanges, iron or steel except stainless/cast	730791
Iron	Threaded fittings, iron or steel except stainless/cas	730792
Iron	Butt weld fittings, iron/steel except stainless/cast	730793
Iron	Fittings, pipe or tube, iron or steel, nes	730799
Iron	Reservoirs/tanks/vats/etc, iron/steel capacity >300l	730900
Iron	Wire for fencing, including barbed wire	731300
Iron	Woven products of stainless steel	731411
Iron	Woven products of iron/steel, except stainless steel	731419
Iron	Net/fencing, welded, iron or non-alloy steel <3mm wire, <100cm mesh	731420
Iron	Net/fencing, welded iron or non-alloy steel, heavy	731430
Iron	Net/fencing, galvanized iron or non-alloy steel <3mm wire, <100cm mesh	731441
Iron	Net/fencing,plastic-coated iron or non-alloy steel <3mm wire,<100cm mes	731442
Iron	Net/fencing, iron or steel <3mm wire, <100cm mesh, ne	731449
Iron	Expanded metal, iron or non-alloy steel <3mm wire, <100cm mesh	731450
Non-ferrous metal	Copper ores and concentrates	260300
Non-ferrous metal	Copper mattes	740110
Non-ferrous metal	Cement copper (precipitated copper)	740120
Non-ferrous metal	Unrefined copper, copper anodes, electrolytic refinin	740200
Non-ferrous metal	Copper cathodes and sections of cathodes unwrought	740311
Non-ferrous metal	Wire bars, copper, unwrought	740312
Non-ferrous metal	Billets, copper, unwrought	740313
Non-ferrous metal	Refined copper products, unwrought, nes	740319
Non-ferrous metal	Copper-zinc base alloys, unwrought	740321
Non-ferrous metal	Copper-tin base alloys, unwrought	740322
Non-ferrous metal	Copper-nickel, copper-nickel-zinc base alloy,unwrough	740323
Non-ferrous metal	Copper alloys, unwrought (other than master alloys)	740329
Non-ferrous metal	Copper/copper alloy waste or scrap	740400
Non-ferrous metal	Master alloys of copper	740500
Non-ferrous metal	Powders, copper, of non-lamellar structure	740610
Non-ferrous metal	Powders, copper, of lamellar structure and flakes	740620
Non-ferrous metal	Bars, rods & profiles of refined copper	740710
Non-ferrous metal	Bars, rods & profiles of copper-zinc base alloys	740721
Non-ferrous metal	Bar, rod, profiles, copper-nickel, copper-nickel-zinc	740722
Non-ferrous metal	Bars, rods & profiles, copper alloy nes	740729
Non-ferrous metal	Wire of refined copper > 6mm wide	740811
Non-ferrous metal	Wire of refined copper < 6mm wide	740819
Non-ferrous metal	Wire, copper-zinc base alloy	740821
Non-ferrous metal	Wire, copper-nickel or copper-nickel-zinc base alloy	740822
Non-ferrous metal	Wire, copper alloy, except nickel/zinc alloys	740829
Non-ferrous metal	Plate, sheet, strip, refined copper, coil, t > 0.15mm	740911
Non-ferrous metal	Plate, sheet, strip, refined copper, flat, t > 0.15mm	740919
Non-ferrous metal	Plate/sheet/strip, copper-zinc alloy, coil,t > 0.15mm	740921
Non-ferrous metal	Plate/sheet/strip, copper-zinc alloy, flat, t > 0.15m	740929
Non-ferrous metal	Plate/sheet/strip, copper-tin alloy, coil, t > 0.15mm	740931
Non-ferrous metal	Plate/sheet/strip, copper-tin alloy, flat, > t >0.15m	740939
Non-ferrous metal	Plate, sheet, strip, Copper nickel alloys, t > 0.15mm	740940
Non-ferrous metal	Plate, sheet, strip, copper alloy nes, t > 0.15mm	740990
Non-ferrous metal	Foil of refined copper, not backed, t < 0.15mm	741011
Non-ferrous metal	Foil, copper alloy, not backed, t < 0.15mm	741012
Non-ferrous metal	Foil of refined copper, backed, t < 0.15mm	741021
Non-ferrous metal	Foil, copper alloy, backed, t < 0.15mm	741022
Non-ferrous metal	Pipes or tubes, refined copper	741110
Non-ferrous metal	Pipes or tubes, copper-zinc base alloy	741121
Non-ferrous metal	Pipes or tubes, copper-nickel alloys	741122
Non-ferrous metal	Pipes or tubes, copper alloy except nickel/zinc alloy	741129
Non-ferrous metal	Pipe & tube fittings, of refined copper	741210
Non-ferrous metal	Pipe & tube fittings, of copper alloys	741220
Non-ferrous metal	Stranded copper wire/cable/plaits/etc, uninsulated	741300
Non-ferrous metal	Endless bands of copper wire for machinery	741410
Non-ferrous metal	Copper wire cloth, grill, netting, expanded metal, ne	741490
Non-ferrous metal	Nickel ores and concentrates	260400
Non-ferrous metal	Nickel mattes	750110
Non-ferrous metal	Nickel oxide sinters, intermediate nickel products ne	750120
Non-ferrous metal	Nickel unwrought, not alloyed	750210
Non-ferrous metal	Nickel unwrought, alloyed	750220
Non-ferrous metal	Nickel waste or scrap	750300
Non-ferrous metal	Nickel powders and flakes	750400
Non-ferrous metal	Bars, rods and profiles, nickel, not alloyed	750511
Non-ferrous metal	Bars, rods and profiles, nickel alloy	750512
Non-ferrous metal	Wire, nickel, not alloyed	750521
Non-ferrous metal	Wire, nickel alloy	750522
Non-ferrous metal	Plates, sheet, strip and foil, nickel, not alloyed	750610
Non-ferrous metal	Plates, sheet, strip and foil, nickel alloy	750620
Non-ferrous metal	Tubes and pipe, nickel, not alloyed	750711
Non-ferrous metal	Tubes and pipe, nickel alloy	750712
Non-ferrous metal	Fittings, pipe and tube, nickel	750720
Non-ferrous metal	Lead ores and concentrates	260700
Non-ferrous metal	Lead refined unwrought	780110
Non-ferrous metal	Lead unwrought containing mostly antimony	780191
Non-ferrous metal	Lead unwrought nes	780199
Non-ferrous metal	Lead waste or scrap	780200
Non-ferrous metal	Lead bars, rods, profiles and wire	780300
Non-ferrous metal	Lead foil of a thickness <2mm	780411
Non-ferrous metal	Lead plates, sheet, strip	780419
Non-ferrous metal	Lead powders and flakes	780420
Non-ferrous metal	Lead tubes, pipes and fittings	780500
Non-ferrous metal	Zinc ores and concentrates	260800
Non-ferrous metal	Zinc, not alloyed, unwrought, >99% pure	790111
Non-ferrous metal	Zinc, not alloyed, unwrought, <99% pure	790112
Non-ferrous metal	Zinc alloys unwrought	790120
Non-ferrous metal	Zinc waste or scrap	790200
Non-ferrous metal	Zinc dust	790310
Non-ferrous metal	Zinc powders and flakes	790390
Non-ferrous metal	Zinc bars, rods, profiles and wire	790400
Non-ferrous metal	Zinc plates, sheets, strip and foil	790500
Non-ferrous metal	Tin ores and concentrates	260900
Non-ferrous metal	Tin not alloyed unwrought	800110
Non-ferrous metal	Tin alloys unwrought	800120
Non-ferrous metal	Tin waste or scrap	800200
Non-ferrous metal	Tin bars, rods, profiles and wire	800300
Non-ferrous metal	Tin plates, sheets and strips, thickness > 0.2 mm	800400
Non-ferrous metal	Silver ores and concentrates	261610
Non-ferrous metal	Precious metal ores and concentrates except silver	261690
Non-ferrous metal	Silver powder	710610
Non-ferrous metal	Silver in unwrought forms	710691
Non-ferrous metal	Silver semi-manufactured including gold/platinum plat	710692
Non-ferrous metal	Base metals clad with silver, semi-manufactured	710700
Non-ferrous metal	Platinum unwrought or in powder form	711011
Non-ferrous metal	Platinum in semi-manufactured forms	711019
Non-ferrous metal	Palladium unwrought or in powder form	711021
Non-ferrous metal	Palladium in semi-manufactured forms	711029
Non-ferrous metal	Rhodium unwrought or in powder form	711031
Non-ferrous metal	Rhodium in semi-manufactured forms	711039
Non-ferrous metal	Iridium, osmium and ruthenium unwrought or powder for	711041
Non-ferrous metal	Iridium, osmium and ruthenium, semi-manufactured	711049
Non-ferrous metal	Metals, clad with platinum, semi-manufactured	711100
Non-ferrous metal	Waste/scrap containing platinum as sole precious meta	711220
Non-ferrous metal	Waste/scrap, precious metals except pure gold/platinu	711290
Non-ferrous metal	Aluminium ores and concentrates	260600
Non-ferrous metal	Aluminium oxide, except artificial corundum	281820
Non-ferrous metal	Aluminium unwrought, not alloyed	760110
Non-ferrous metal	Aluminium unwrought, alloyed	760120
Non-ferrous metal	Waste or scrap, aluminium	760200
Non-ferrous metal	Powders, aluminium, of non-lamellar structure	760310
Non-ferrous metal	Powders/flakes, aluminium, of lamellar structure	760320
Non-ferrous metal	Bars, rods and profiles, aluminium, not alloyed	760410
Non-ferrous metal	Profiles, hollow, aluminium, alloyed	760421
Non-ferrous metal	Bars, rods and other profiles, aluminium alloyed	760429
Non-ferrous metal	Wire, aluminium, not alloyed, t > 7mm	760511
Non-ferrous metal	Wire, aluminium, not alloyed, t < 7mm	760519
Non-ferrous metal	Wire, aluminium alloy, t > 7mm	760521
Non-ferrous metal	Wire, aluminium alloy, t < 7mm	760529
Non-ferrous metal	Pure aluminium rectangular plate/sheet/strip, t >0.2m	760611
Non-ferrous metal	Aluminium alloy rectangular plate/sheet/strip,t >0.2m	760612
Non-ferrous metal	Pure aluminium plate, sheet, strip nes, t >0.2mm	760691
Non-ferrous metal	Aluminium alloy plate, sheet, strip nes, t >0.2mm	760692
Non-ferrous metal	Foil, aluminium, not backed, rolled but nfw, < 0.2mm	760711
Non-ferrous metal	Foil, aluminium, not backed and < 0.2mm thick, worked	760719
Non-ferrous metal	Foil, aluminium, backed, < 0.2mm thick except backing	760720
Non-ferrous metal	Tubes and pipe, aluminium, not alloyed	760810
Non-ferrous metal	Tubes and pipe, aluminium alloy	760820
Non-ferrous metal	Aluminium pipe or tube fittings	760900
Non-ferrous metal	Aluminium wire, cables, etc, steel core, uninsulated	761410
Non-ferrous metal	Uranium ores and concentrates	261210
Non-ferrous metal	Thorium ores and concentrates	261220
Non-ferrous metal	Natural uranium, its compounds, mixtures	284410
Non-ferrous metal	Uranium (enriched U235), plutonium compounds, alloys	284420
Non-ferrous metal	Uranium (depleted U235), thorium compounds, products	284430
Non-ferrous metal	Radio-actives nes, their mixtures and compounds	284440
Non-ferrous metal	Spent fuel elements of nuclear reactors	284450
Non-ferrous metal	Heavy water (deuterium oxide)	284510
Non-ferrous metal	Isotopes nes, compounds	284590
Non-ferrous metal	Cerium compounds	284610
Non-ferrous metal	Compounds, mixes of rare-earths, yttrium, scandium ne	284690
Non-ferrous metal	Manganese ores, concentrates, iron ores >20% Manganes	260200
Non-ferrous metal	Cobalt ores and concentrates	260500
Non-ferrous metal	Chromium ores and concentrates	261000
Non-ferrous metal	Tungsten ores and concentrates	261100
Non-ferrous metal	Molybdenum concentrates, roasted	261310
Non-ferrous metal	Molybdenum ores and concentrates except roasted	261390
Non-ferrous metal	Titanium ores and concentrates	261400
Non-ferrous metal	Zirconium ores and concentrates	261510
Non-ferrous metal	Niobium, tantalum and vanadium ores and concentrates	261590
Non-ferrous metal	Antimony ores and concentrates	261710
Non-ferrous metal	ores and concentrates nes	261790
Non-ferrous metal	Ash or residues containing hard zinc spelter	262011
Non-ferrous metal	Ash or residues containing mainly zinc (not spelter)	262019
Non-ferrous metal	Ash or residues containing mainly lead	262020
Non-ferrous metal	Ash or residues containing mainly copper	262030
Non-ferrous metal	Ash or residues containing mainly aluminium	262040
Non-ferrous metal	Ash or residues containing mainly vanadium	262050
Non-ferrous metal	Ash or residues containing metals, metal compounds ne	262090
Non-ferrous metal	Powders, tungsten (wolfram)	810110
Non-ferrous metal	Tungsten unwrought, bars/rods simply sintered, scrap	810191
Non-ferrous metal	Tungsten profiles, sheet or foil, not simply sintered	810192
Non-ferrous metal	Molybdenum, powder	810210
Non-ferrous metal	Molybdenum, unwrought, bars/rods simply sintered,scra	810291
Non-ferrous metal	Molybdenum profile/sheet/strip etc not simply sintere	810292
Non-ferrous metal	Tantalum unwrought, bars, rods simply sintered, scrap	810310
Non-ferrous metal	Magnesium unwrought > 99.8% pure	810411
Non-ferrous metal	Magnesium unwrought nes	810419
Non-ferrous metal	Magnesium waste or scrap	810420
Non-ferrous metal	Magnesium, articles thereof nes	810490
Non-ferrous metal	Cobalt, unwrought, matte, waste or scrap, powders	810510
Non-ferrous metal	Bismuth, articles thereof, waste or scrap	810600
Non-ferrous metal	Cadmium, unwrought, waste or scrap, powders	810710
Non-ferrous metal	Titanium, unwrought, waste or scrap, powders	810810
Non-ferrous metal	Titanium, articles thereof, nes	810890
Non-ferrous metal	Zirconium, unwrought, waste or scrap, powders	810910
Non-ferrous metal	Antimony, articles thereof, waste or scrap	811000
Non-ferrous metal	Manganese, articles thereof, waste or scrap	811100
Non-ferrous metal	Beryllium, unwrought, waste or scrap/powders	811211
Non-ferrous metal	Chromium, articles thereof, waste or scrap/powders	811220
Non-ferrous metal	Germanium, articles thereof, waste or scrap/powders	811230
Non-ferrous metal	Vanadium, articles thereof, waste or scrap/powders	811240
Non-ferrous metal	Rare earths/metals nes, unwrought/waste or scrap	811291
Non-ferrous metal	Cermets and articles thereof, waste or scrap	811300
Products mainly from metals	Electric blankets of textile material	630110
Products mainly from metals	Gold powder non-monetary	710811
Products mainly from metals	Gold in unwrought forms non-monetary	710812
Products mainly from metals	Gold, semi-manufactured forms, non-monetary	710813
Products mainly from metals	Base metals or silver, clad with gold, semi-manuf	710900
Products mainly from metals	Waste or scrap containing gold as sole precious metal	711210
Products mainly from metals	Coin (other than gold coin) not being legal tender	711810
Products mainly from metals	Bridges and bridge sections, iron or steel	730810
Products mainly from metals	Towers and lattice masts, iron or steel	730820
Products mainly from metals	Doors, windows, frames of iron or steel	730830
Products mainly from metals	Props etc for scaffold, shuttering, pits, iron/steel	730840
Products mainly from metals	Structures and parts of structures, iron or steel, ne	730890
Products mainly from metals	Tank, cask or container, iron/steel, capacity 50-300l	731010
Products mainly from metals	Cans, iron/steel, capacity <50l closed by crimp/solde	731021
Products mainly from metals	Cans, iron or steel, capacity <50 litres nes	731029
Products mainly from metals	Containers for compressed/liquefied gas, iron or stee	731100
Products mainly from metals	Stranded steel wire/cable/etc, no electric insulation	731210
Products mainly from metals	Plaited bands/etc, iron/steel, no electric insulation	731290
Products mainly from metals	Chain, roller, iron or steel	731511
Products mainly from metals	Chain, articulated link, iron or steel, except roller	731512
Products mainly from metals	Chain parts, articulated link, iron or steel	731519
Products mainly from metals	Chain, skid, iron or steel	731520
Products mainly from metals	Chain, stud link, iron or steel	731581
Products mainly from metals	Chain, welded link, iron or steel	731582
Products mainly from metals	Chain, iron or steel, nes	731589
Products mainly from metals	Chain parts, iron or steel, except articulated link	731590
Products mainly from metals	Anchors, grapnels and parts thereof of iron or steel	731600
Products mainly from metals	Nails/staples/etc, iron/steel, not office stationary	731700
Products mainly from metals	Screws, coach, iron or steel	731811
Products mainly from metals	Screws, wood, iron or steel, except coach screws	731812
Products mainly from metals	Screw hooks and screw rings of iron or steel	731813
Products mainly from metals	Screws, self-tapping, iron or steel	731814
Products mainly from metals	Bolts/screws nes, with/without nut/washer, iron/steel	731815
Products mainly from metals	Nuts, iron or steel	731816
Products mainly from metals	Iron or steel threaded articles except screw, nut,bol	731819
Products mainly from metals	Washers, spring or lock, iron or steel	731821
Products mainly from metals	Washers, iron or steel, except spring/lock	731822
Products mainly from metals	Rivets, iron or steel	731823
Products mainly from metals	Cotters and cotter-pins, iron or steel	731824
Products mainly from metals	Non-threaded articles of iron or steel, nes	731829
Products mainly from metals	Needles, sewing, darning or embroidery, iron or steel	731910
Products mainly from metals	Pins, safety, iron or steel	731920
Products mainly from metals	Pins, iron or steel, except safety pins	731930
Products mainly from metals	Articles for sewing/etc, iron/steel, except pin/needl	731990
Products mainly from metals	Leaf springs/leaves thereof, iron or steel	732010
Products mainly from metals	Springs, helical, iron or steel	732020
Products mainly from metals	Springs, iron or steel, except helical/leaf	732090
Products mainly from metals	Cooking appliances for gas fuel, etc, iron or steel	732111
Products mainly from metals	Cooking appliances for liquid fuel, iron or steel	732112
Products mainly from metals	Cooking appliances for solid fuel, iron or steel	732113
Products mainly from metals	Domestic iron/steel liquid/solid fuel appliances nes	732181
Products mainly from metals	Domestic iron/steel liquid fuel appliances,not cooker	732182
Products mainly from metals	Domestic iron/steel solid fuel appliances, not cooker	732183
Products mainly from metals	Parts for domestic non-electric thermic appliances	732190
Products mainly from metals	Iron or steel wool, pot scourers, etc, iron or steel	732310
Products mainly from metals	Table/kitchen articles, parts, unenamelled cast iron	732391
Products mainly from metals	Table/kitchen articles, parts, enamelled cast iron	732392
Products mainly from metals	Table/kitchen articles, parts, stainless steel	732393
Products mainly from metals	Table/kitchen articles, parts, enamelled iron or stee	732394
Products mainly from metals	Table/kitchen articles, parts, of iron or steel, nes	732399
Products mainly from metals	Sinks and wash basins, stainless steel	732410
Products mainly from metals	Baths, cast iron	732421
Products mainly from metals	Baths, iron or steel, except cast iron	732429
Products mainly from metals	Sanitary ware and parts thereof, iron or steel, nes	732490
Products mainly from metals	Cast articles, of non-malleable cast iron nes	732510
Products mainly from metals	Balls, iron or steel, cast, for grinding mills	732591
Products mainly from metals	Cast articles of iron or steel, nes	732599
Products mainly from metals	Balls, iron/steel, forged/stamped for grinding mills	732611
Products mainly from metals	Articles, iron or steel nes, forged/stamped, nfw	732619
Products mainly from metals	Articles of iron or steel wire, nes	732620
Products mainly from metals	Articles of iron or steel, nes	732690
Products mainly from metals	Copper nails, tacks, drawing pins, staples etc	741510
Products mainly from metals	Copper washers, including spring washers	741521
Products mainly from metals	Copper cotters/cotter pins/unthreaded hardware nes	741529
Products mainly from metals	Wood screws of copper and copper alloys	741531
Products mainly from metals	Copper screws, bolts or nuts except wood screws	741532
Products mainly from metals	Copper screw hooks and similar articles	741539
Products mainly from metals	Copper springs	741600
Products mainly from metals	Copper cooking, heating apparatus, non-electric, part	741700
Products mainly from metals	Table/kitchen articles of copper, pot scourers	741810
Products mainly from metals	Sanitary ware and parts thereof of copper	741820
Products mainly from metals	Chain and parts thereof of copper	741910
Products mainly from metals	Articles of copper, cast/moulded/stamped, nfw	741991
Products mainly from metals	Articles of copper, nes	741999
Products mainly from metals	Articles of nickel, nes	750800
Products mainly from metals	Aluminium Doors, windows, frames and thresholds	761010
Products mainly from metals	Aluminium structures and parts nes, for construction	761090
Products mainly from metals	Aluminium reservoirs,vats, tanks, etc, volume >300l	761100
Products mainly from metals	Aluminium containers, collapsible tubular	761210
Products mainly from metals	Aluminium casks, drums, boxes etc, capacity <300 litr	761290
Products mainly from metals	Aluminium containers for compressed or liquefied gas	761300
Products mainly from metals	Aluminium stranded wire, cable, plait, uninsulated ne	761490
Products mainly from metals	Aluminium table/kitchen/household articles, scourers	761510
Products mainly from metals	Aluminium sanitary ware, parts thereof	761520
Products mainly from metals	Aluminium nails, tacks, staples, bolts, nuts etc,	761610
Products mainly from metals	Articles of aluminium, nes	761690
Products mainly from metals	Articles of lead nes	780600
Products mainly from metals	Zinc tubes, pipes and tube or pipe fittings	790600
Products mainly from metals	Zinc fabricated building components (gutters,etc)	790710
Products mainly from metals	Articles of zinc nes	790790
Products mainly from metals	Tin foil (thickness < 0.2 mm)	800510
Products mainly from metals	Tin powder and flakes	800520
Products mainly from metals	Tin pipes or tubes and pipe fittings	800600
Products mainly from metals	Tin articles nes	800700
Products mainly from metals	Wire, tungsten (wolfram)	810193
Products mainly from metals	Tungsten (wolfram) and articles thereof nes	810199
Products mainly from metals	Wire, molybdenum	810293
Products mainly from metals	Molybdenum, articles thereof nes	810299
Products mainly from metals	Tantalum and articles thereof nes	810390
Products mainly from metals	Magnesium raspings/turnings/etc, size graded, powder	810430
Products mainly from metals	Cobalt, articles thereof, nes	810590
Products mainly from metals	Cadmium, articles thereof, nes	810790
Products mainly from metals	Zirconium, articles thereof, nes	810990
Products mainly from metals	Beryllium, articles thereof, nes	811219
Products mainly from metals	Articles of rare earths/metals nes	811299
Products mainly from metals	Spades and shovels	820110
Products mainly from metals	Forks	820120
Products mainly from metals	Mattocks, picks, hoes and rakes	820130
Products mainly from metals	Axes, bill hooks and similar hewing tools	820140
Products mainly from metals	Secateurs, one handed shears including poultry shears	820150
Products mainly from metals	Hedge shears and similar two-handed shears	820160
Products mainly from metals	Scythes, sickles etc used in agriculture, etc	820190
Products mainly from metals	Hand saws	820210
Products mainly from metals	Band saw blades	820220
Products mainly from metals	Circular saw blades, working part of steel	820231
Products mainly from metals	Circular saw blades, working part other than steel	820232
Products mainly from metals	Chain saw blades	820240
Products mainly from metals	Saw blades, straight, for working metal	820291
Products mainly from metals	Saw blades nes, including stone cutting, etc	820299
Products mainly from metals	Files, rasps and similar tools	820310
Products mainly from metals	Pliers, pincers, tweezers and similar tools	820320
Products mainly from metals	Metal and wire cutting shears, etc	820330
Products mainly from metals	Pipe-cutters, bolt croppers, perforating punches etc.	820340
Products mainly from metals	Wrenches, hand-operated, with non-adjustable jaws	820411
Products mainly from metals	Wrenches, hand-operated, with adjustable jaws	820412
Products mainly from metals	Wrench sockets, ratchet handles, extensions, spinners	820420
Products mainly from metals	Drilling, threading or tapping tools	820510
Products mainly from metals	Hammers including sledge hammers	820520
Products mainly from metals	Planes, chisels, gouges and similar wood cutting tool	820530
Products mainly from metals	Screwdrivers	820540
Products mainly from metals	Cork screws, nut-crackers and other household tools	820551
Products mainly from metals	Tools for masons/watchmakers/miners, hand tools nes	820559
Products mainly from metals	Blow lamps	820560
Products mainly from metals	Vices, clamps and the like	820570
Products mainly from metals	Anvils, portable forges, hand operated grinders	820580
Products mainly from metals	Sets of hand tools	820590
Products mainly from metals	Sets of hand tools, retail	820600
Products mainly from metals	Rock drilling, boring heads of sintered metal, carbid	820711
Products mainly from metals	Rock drilling or earth boring tools except carbide	820712
Products mainly from metals	Dies for drawing or extruding metal	820720
Products mainly from metals	Tools for pressing, stamping or punching	820730
Products mainly from metals	Tools for tapping or threading	820740
Products mainly from metals	Tools for drilling, other than for rock drilling	820750
Products mainly from metals	Tools for boring or broaching	820760
Products mainly from metals	Tools for milling	820770
Products mainly from metals	Tools for turning	820780
Products mainly from metals	Screwdriver bits and other interchangeable tools	820790
Products mainly from metals	Blades for metal working machines	820810
Products mainly from metals	Blades for wood working machines	820820
Products mainly from metals	Blades for kitchen appliances & food industry machine	820830
Products mainly from metals	Blades for agricultural and forestry machinery	820840
Products mainly from metals	Blades for leather, paper, tobacco etc. industries	820890
Products mainly from metals	Tool plates/tips/etc, sintered metal carbide & cermet	820900
Products mainly from metals	Hand-operated appliances, food preparation, <10kg	821000
Products mainly from metals	Sets of different knives, cutlery sets	821110
Products mainly from metals	Table knives	821191
Products mainly from metals	Butcher's knives, hunting knives etc	821192
Products mainly from metals	Pocket/pen/other knives with folding blades	821193
Products mainly from metals	Blades for knives for hand use	821194
Products mainly from metals	Razors including safety razors, open blade razors	821210
Products mainly from metals	Safety razor blades, including blanks in strips	821220
Products mainly from metals	Parts of non-electric razors	821290
Products mainly from metals	Scissors, tailors/similar shears, blades thereof	821300
Products mainly from metals	Paper knives, letter openers, pencil sharpeners etc	821410
Products mainly from metals	Manicure or pedicure sets and instruments	821420
Products mainly from metals	Kitchen chopper, cleavers and mincing knives etc	821490
Products mainly from metals	Cutlery sets plated with precious metal	821510
Products mainly from metals	Cutlery sets, articles, not plated with precious meta	821520
Products mainly from metals	Cutlery not in sets, plated with precious metal	821591
Products mainly from metals	Cutlery not in sets, not plated with precious metal	821599
Products mainly from metals	Padlocks of base metal	830110
Products mainly from metals	Locks of a kind used for motor vehicles of base metal	830120
Products mainly from metals	Locks of a kind used for furniture of base metal	830130
Products mainly from metals	Locks of base metal, nes	830140
Products mainly from metals	Clasps etc incorporating locks, of base metal	830150
Products mainly from metals	Lock parts, etc, of base metal,	830160
Products mainly from metals	Keys, including blanks for keys, of base metal	830170
Products mainly from metals	Hinges of base metal	830210
Products mainly from metals	Castors of base metal	830220
Products mainly from metals	Motor vehicle mountings, fittings, of base metal, nes	830230
Products mainly from metals	Mountings, fittings, of base metal, for buildings, ne	830241
Products mainly from metals	Mountings, fittings, of base metal, for furniture, ne	830242
Products mainly from metals	Mountings, fittings, of base metal, nes	830249
Products mainly from metals	Hat-racks/hat-pegs/brackets etc, of base metal, nes	830250
Products mainly from metals	Door closures, automatic, of base metal	830260
Products mainly from metals	Safes/strong-boxes etc, of base metal	830300
Products mainly from metals	Bells, gongs and the like, of base metal	830610
Products mainly from metals	Statuettes, other ornaments plated with precious meta	830621
Products mainly from metals	Statuettes and other ornaments, base metal, unplated	830629
Products mainly from metals	Photograph, picture, etc frames, mirrors of base meta	830630
Products mainly from metals	Tubing,flexible, with/without fittings, iron or steel	830710
Products mainly from metals	Tubing,flexible, with/without fittings,base metal nes	830790
Products mainly from metals	Hooks, eyes, eyelets, for clothing, footwear, bags et	830810
Products mainly from metals	Rivets, for clothing, footwear, bags/etc	830820
Products mainly from metals	Clasps/buckles, etc for clothing, footwear, bags etc	830890
Products mainly from metals	Corks, crown, of base metal	830910
Products mainly from metals	Stoppers, caps, lids, packing items nes of base metal	830990
Products mainly from metals	Non-illuminated base metal sign plates, letter, numbe	831000
Products mainly from metals	Electrodes, coated, of base metal, for arc welding	831110
Products mainly from metals	Wire, cored, of base metal, for electric arc welding	831120
Products mainly from metals	Coated rods/cored wire for flame solder/braze/weld	831130
Products mainly from metals	Electrodes etc of base metal or metal carbide, nes	831190
Products mainly from metals	Nuclear reactors	840110
Products mainly from metals	Machinery & apparatus for isotopic separation & parts	840120
Products mainly from metals	Fuel elements non-irradiated, for nuclear reactors	840130
Products mainly from metals	Parts of nuclear reactors	840140
Products mainly from metals	Water tube boilers, steam production < 45T per hour	840211
Products mainly from metals	Water tube boilers, steam production < 45T per hour	840212
Products mainly from metals	Vapour generating boilers nes, hybrid boilers	840219
Products mainly from metals	Super-heated water boilers	840220
Products mainly from metals	Parts of steam or vapour generating boilers nes	840290
Products mainly from metals	Auxiliary plant for steam/vapour generating boilers	840410
Products mainly from metals	Condensers for steam or vapour power units	840420
Products mainly from metals	Steam, vapour generating boiler auxiliary plant parts	840490
Products mainly from metals	Producer, water and acetylene gas generators	840510
Products mainly from metals	Producer, water and acetylene gas generator parts	840590
Products mainly from metals	Steam and vapour turbines for marine propulsion	840611
Products mainly from metals	Steam and vapour turbines nes	840619
Products mainly from metals	Parts of steam and vapour turbines	840690
Products mainly from metals	Aircraft engines, spark-ignition	840710
Products mainly from metals	Outboard motors, spark-ignition	840721
Products mainly from metals	Marine propulsion spark-ignition engines nes	840729
Products mainly from metals	Engines, spark-ignition reciprocating, <50 cc	840731
Products mainly from metals	Engines, spark-ignition reciprocating, 50-250 cc	840732
Products mainly from metals	Engines, spark-ignition reciprocating, 250-1000 cc	840733
Products mainly from metals	Engines, spark-ignition reciprocating, over 1000 cc	840734
Products mainly from metals	Engines, spark-ignition type nes	840790
Products mainly from metals	Marine propulsion engines, diesel	840810
Products mainly from metals	Engines, diesel, for motor vehicles	840820
Products mainly from metals	Engines, diesel except motor vehicle/marine	840890
Products mainly from metals	Parts for spark-ignition aircraft engines	840910
Products mainly from metals	Parts for spark-ignition engines except aircraft	840991
Products mainly from metals	Parts for diesel and semi-diesel engines	840999
Products mainly from metals	Hydraulic turbines, water wheels, power < 1000 kW	841011
Products mainly from metals	Hydraulic turbines, water wheels, power 1000-10000 kW	841012
Products mainly from metals	Hydraulic turbines, water wheels, power > 10000 kW	841013
Products mainly from metals	Parts of hydraulic turbines and water wheels	841090
Products mainly from metals	Turbo-jet engines of a thrust < 25 KN	841111
Products mainly from metals	Turbo-jet engines of a thrust > 25 KN	841112
Products mainly from metals	Turbo-propeller engines of a power < 1100 kW	841121
Products mainly from metals	Turbo-propeller engines of a power > 1100 kW	841122
Products mainly from metals	Gas turbine engines nes of a power < 5000 kW	841181
Products mainly from metals	Gas turbine engines nes of a power > 5000 kW	841182
Products mainly from metals	Parts of turbo-jet or turbo-propeller engines	841191
Products mainly from metals	Parts of gas turbine engines except turbo-jet/prop	841199
Products mainly from metals	Reaction engines other than turbo jets	841210
Products mainly from metals	Hydraulic power engines/motors, linear acting	841221
Products mainly from metals	Hydraulic power engines/motors, except linear acting	841229
Products mainly from metals	Pneumatic power engines/motors, linear acting	841231
Products mainly from metals	Pneumatic power engines/motors, except linear acting	841239
Products mainly from metals	Engines and motors nes	841280
Products mainly from metals	Parts of hydraulic/pneumatic/other power engines	841290
Products mainly from metals	Pumps dispensing fuel, lubricants in filling stations	841311
Products mainly from metals	Pumps fitted, designed to have, a measuring device ne	841319
Products mainly from metals	Hand pumps not designed to measure flow	841320
Products mainly from metals	Fuel, lubricating and cooling pumps for motor engines	841330
Products mainly from metals	Concrete pumps	841340
Products mainly from metals	Reciprocating positive displacement pumps nes	841350
Products mainly from metals	Rotary positive displacement pumps nes	841360
Products mainly from metals	Centrifugal pumps nes	841370
Products mainly from metals	Pumps nes	841381
Products mainly from metals	Liquid elevators	841382
Products mainly from metals	Parts of pumps for liquids	841391
Products mainly from metals	Parts of liquid elevators	841392
Products mainly from metals	Vacuum pumps	841410
Products mainly from metals	Hand or foot-operated air pumps	841420
Products mainly from metals	Compressors for refrigerating equipment	841430
Products mainly from metals	Air compressors mounted on wheeled chassis for towing	841440
Products mainly from metals	Table, window, ceiling fans, electric motor <125 watt	841451
Products mainly from metals	Electric fans, motor > 125 watts	841459
Products mainly from metals	Ventilating hoods having a maximum width < 120 cm	841460
Products mainly from metals	Air or gas compressors, hoods	841480
Products mainly from metals	Parts of vacuum pumps, compressors,fans,blowers,hoods	841490
Products mainly from metals	Air conditioners window/wall types, self-contained	841510
Products mainly from metals	Air conditioners nes with reverse cycle refrigeration	841581
Products mainly from metals	Air conditioners nes, with refrigerating unit	841582
Products mainly from metals	Air conditioners nes, without refrigerating unit	841583
Products mainly from metals	Parts for air conditioners	841590
Products mainly from metals	Furnace burners for liquid fuel	841610
Products mainly from metals	Furnace burners for solid, gas or combination fuel	841620
Products mainly from metals	Mechanical stokers, grates, ash dischargers, etc	841630
Products mainly from metals	Parts of furnace burners, associated equipment	841690
Products mainly from metals	Furnaces/ovens non-electric for ores/pyrites/metals	841710
Products mainly from metals	Bakery ovens, etc non-electric	841720
Products mainly from metals	Industrial furnace, oven, incinerator non-electric ne	841780
Products mainly from metals	Parts of industrial or laboratory furnaces/ovens	841790
Products mainly from metals	Combined refrigerator-freezers, two door	841810
Products mainly from metals	Refrigerators, household compression type	841821
Products mainly from metals	Refrigerators, household absorption type, electric	841822
Products mainly from metals	Refrigerators, household type, including non-elecctri	841829
Products mainly from metals	Freezers of the chest type, < 800 litre capacity	841830
Products mainly from metals	Freezers of the upright type, < 900 litre capacity	841840
Products mainly from metals	Refrigerator/freezer chests/cabinets/showcases	841850
Products mainly from metals	Compression refrigeration equipment with heat exchang	841861
Products mainly from metals	Refrigerating or freezing equipment nes	841869
Products mainly from metals	Furniture to take refrigerating/freezing equipment	841891
Products mainly from metals	Parts of refrigerating or freezing equipment	841899
Products mainly from metals	Instantaneous gas water heaters	841911
Products mainly from metals	Instantaneous/storage water heaters, not electric nes	841919
Products mainly from metals	Medical, surgical or laboratory sterilizers	841920
Products mainly from metals	Dryers for agricultural products	841931
Products mainly from metals	Dryers for wood, paper pulp, paper or paperboard	841932
Products mainly from metals	Non-domestic, non-electric dryers nes	841939
Products mainly from metals	Distilling or rectifying plant	841940
Products mainly from metals	Heat exchange units, non-domestic, non-electric	841950
Products mainly from metals	Machinery for liquefying air or other gases	841960
Products mainly from metals	Commercial equipment, hot drinks/cooking/heating food	841981
Products mainly from metals	Machinery for treatment by temperature change nes	841989
Products mainly from metals	Parts, laboratory/industrial heating/cooling machiner	841990
Products mainly from metals	Calendering or rolling machines, not. for metals/glas	842010
Products mainly from metals	Cylinders for rolling machines, except metals, glass	842091
Products mainly from metals	Parts nes for rolling machines, except metals, glass	842099
Products mainly from metals	Cream separators	842111
Products mainly from metals	Clothes-dryers, centrifugal	842112
Products mainly from metals	Centrifuges nes	842119
Products mainly from metals	Water filtering or purifying machinery or apparatus	842121
Products mainly from metals	Filtering/purifying machinery/apparatus for beverages	842122
Products mainly from metals	Oil/petrol filters for internal combustion engines	842123
Products mainly from metals	Filtering/purifying machinery for liquids nes	842129
Products mainly from metals	Intake air filters for internal combustion engines	842131
Products mainly from metals	Filtering or purifying machinery for gases nes	842139
Products mainly from metals	Parts of centrifuges, including centrifugal dryers	842191
Products mainly from metals	Parts for filter/purifying machines for liquid/gas	842199
Products mainly from metals	Dish washing machines (domestic)	842211
Products mainly from metals	Dish washing machines commercial	842219
Products mainly from metals	Machinery for cleaning/drying bottles/containers nes	842220
Products mainly from metals	Machinery to fill, close, aerate,etc bottle, containe	842230
Products mainly from metals	Packing or wrapping machinery nes	842240
Products mainly from metals	Parts of wash, filling, closing, aerating machinery	842290
Products mainly from metals	Personal weighing machines, baby & household scales	842310
Products mainly from metals	Scales for continuous weighing of goods on conveyors	842320
Products mainly from metals	Constant weight scales, including hopper scales	842330
Products mainly from metals	Weighing machinery having a capacity < 30 kg nes	842381
Products mainly from metals	Weighing machinery having a capacity of 30-5000 kg	842382
Products mainly from metals	Weighing machinery, nes	842389
Products mainly from metals	Weighing machine parts and weights of all kinds	842390
Products mainly from metals	Fire extinguishers, whether or not charged	842410
Products mainly from metals	Spray guns and similar appliances	842420
Products mainly from metals	Steam or sand blasting machines	842430
Products mainly from metals	Agricultural sprays and powder dispersers	842481
Products mainly from metals	Sprays/powder dispersing machines except agricultural	842489
Products mainly from metals	Parts for sprays and powder dispersers	842490
Products mainly from metals	Electric hoists (except skip and vehicle hoists)	842511
Products mainly from metals	Pulley tackle/hoists not skip/vehicle/electric hoists	842519
Products mainly from metals	Pit-head winding gear winches	842520
Products mainly from metals	Winches or capstans nes powered by electric motor	842531
Products mainly from metals	Winches or capstans nes	842539
Products mainly from metals	Built-in jacking systems for garages	842541
Products mainly from metals	Hydraulic jacks/hoists except for garages	842542
Products mainly from metals	Jacks and hoists except hydraulic and garage hoists	842549
Products mainly from metals	Gantry and overhead travelling cranes on fixed suppor	842611
Products mainly from metals	Mobile lifting frames on tyres, straddle carriers	842612
Products mainly from metals	Transporter or bridge cranes	842619
Products mainly from metals	Tower cranes	842620
Products mainly from metals	Portal or pedestal jib cranes	842630
Products mainly from metals	Cranes & lifting frames, self-propelled, on tyres	842641
Products mainly from metals	Cranes & lifting frames, self-propelled, not on tyres	842649
Products mainly from metals	Cranes designed for mounting on road vehicles	842691
Products mainly from metals	Cranes or derricks nes	842699
Products mainly from metals	Self-propelled works trucks, electric motor	842710
Products mainly from metals	Self-propelled works trucks, non-electric	842720
Products mainly from metals	Trucks with lifting/handling equipment, non-powered	842790
Products mainly from metals	Lifts and skip hoists	842810
Products mainly from metals	Pneumatic elevators and conveyors	842820
Products mainly from metals	Mine conveyors/elevators, continuous action	842831
Products mainly from metals	Continuous action goods conveyor or elevator (bucket)	842832
Products mainly from metals	Continuous action goods conveyor or elevator belt typ	842833
Products mainly from metals	Continuous action elevators or conveyors for goods ne	842839
Products mainly from metals	Escalators and moving walkways	842840
Products mainly from metals	Wagon handling equipment	842850
Products mainly from metals	Teleferiques, chair-lifts, ski-lifts, etc	842860
Products mainly from metals	Lifting, handling, loading or unloading machinery nes	842890
Products mainly from metals	Bulldozers and angledozers, crawler type	842911
Products mainly from metals	Bulldozers and angledozers, wheeled	842919
Products mainly from metals	Graders and levellers, self-propelled	842920
Products mainly from metals	Scrapers, self-propelled	842930
Products mainly from metals	Tamping machines and road rollers, self- propelled	842940
Products mainly from metals	Front end shovel loaders	842951
Products mainly from metals	Shovels and excavators with revolving superstructure	842952
Products mainly from metals	Earth moving/road making equipment, self-propelled ne	842959
Products mainly from metals	Pile-drivers and pile-extractors	843010
Products mainly from metals	Snow-ploughs and snow-blowers, not self-propelled	843020
Products mainly from metals	Coal or rock cutters, self-propelled	843031
Products mainly from metals	Coal or rock cutters, not self-propelled	843039
Products mainly from metals	Boring or sinking machinery nes, self-propelled	843041
Products mainly from metals	Boring or sinking machinery nes, not self-propelled	843049
Products mainly from metals	Construction equipment, self-propelled nes	843050
Products mainly from metals	Tamping or compacting machinery, not self-propelled	843061
Products mainly from metals	Scrapers, not self-propelled	843062
Products mainly from metals	Construction equipment, not self-propelled nes	843069
Products mainly from metals	Parts of hoists and winches	843110
Products mainly from metals	Parts of fork-lift etc trucks	843120
Products mainly from metals	Parts of lifts, skip hoist or escalators	843131
Products mainly from metals	Parts of lifting/handling machinery nes	843139
Products mainly from metals	Buckets, shovels, grabs etc for excavating machinery	843141
Products mainly from metals	Bulldozer and angledozer blades	843142
Products mainly from metals	Parts of boring or sinking machinery	843143
Products mainly from metals	Parts of cranes, work-trucks, shovels, constr machine	843149
Products mainly from metals	Ploughs	843210
Products mainly from metals	Disc harrows	843221
Products mainly from metals	Scarifiers, cultivators, weeders and hoes	843229
Products mainly from metals	Seeders, planters and transplanters	843230
Products mainly from metals	Manure spreaders and fertilizer distributors	843240
Products mainly from metals	Rollers, soil preparation, cultivation machinery, nes	843280
Products mainly from metals	Parts for soil preparation or cultivation machinery	843290
Products mainly from metals	Mowers, powered, lawn, with horizontal cutting device	843311
Products mainly from metals	Mowers, powered, lawn, nes	843319
Products mainly from metals	Hay etc mowers and cutter bars, tractor mounting	843320
Products mainly from metals	Hay tedders and rakes and other haymaking machinery	843330
Products mainly from metals	Straw or fodder balers, including pick-up balers	843340
Products mainly from metals	Combine harvester-threshers	843351
Products mainly from metals	Threshing machinery nes	843352
Products mainly from metals	Root or tuber harvesting machines	843353
Products mainly from metals	Harvesting machinery nes	843359
Products mainly from metals	Machines for cleaning, sorting, grading eggs/fruit/et	843360
Products mainly from metals	Parts of agricultural machinery	843390
Products mainly from metals	Milking machines	843410
Products mainly from metals	Dairy machinery	843420
Products mainly from metals	Parts of milking machines and dairy machinery	843490
Products mainly from metals	Presses, crushers etc for wine, fruit juice, beverage	843510
Products mainly from metals	Parts of presses, crushers for wine, fruit juice etc	843590
Products mainly from metals	Machinery for preparing animal feeding stuffs	843610
Products mainly from metals	Poultry incubators and brooders	843621
Products mainly from metals	Poultry-keeping machinery, nes	843629
Products mainly from metals	Agricultural, bee-keeping plant nes, germination plan	843680
Products mainly from metals	Parts of poultry-keeping machinery	843691
Products mainly from metals	Parts agricultural, forestry, bee-keeping machines ne	843699
Products mainly from metals	Machines to clean, sort, grade seed,grain, dry legume	843710
Products mainly from metals	Machines to mill or work cereals or dried legumes nes	843780
Products mainly from metals	Parts grain, seed, dry legumes processing equipment	843790
Products mainly from metals	Bakery and pasta making machinery	843810
Products mainly from metals	Machines, confectionery, cocoa, chocolate manufacture	843820
Products mainly from metals	Machinery for sugar refining and manufacture	843830
Products mainly from metals	Brewery machinery	843840
Products mainly from metals	Machinery for the preparation of meat and poultry	843850
Products mainly from metals	Machinery for preparation of fruits, nuts, vegetables	843860
Products mainly from metals	Industrial machinery nes for food, drink preparation	843880
Products mainly from metals	Industrial machine parts, food, drink preparation	843890
Products mainly from metals	Machinery for pulping fibrous cellulosic material	843910
Products mainly from metals	Machinery for making paper or paperboard	843920
Products mainly from metals	Machinery for finishing paper or paperboard	843930
Products mainly from metals	Parts of machines for making paper, etc pulp	843991
Products mainly from metals	Parts of machines for making paper or paperboard	843999
Products mainly from metals	Book-binding machinery including book-sewing machines	844010
Products mainly from metals	Parts of book-binding and book-sewing machines	844090
Products mainly from metals	Cutting machines for paper pulp, paper or paperboard	844110
Products mainly from metals	Machines for making paper/board bags, sacks, envelope	844120
Products mainly from metals	Machines making paper/board boxes etc, except moulded	844130
Products mainly from metals	Machines for moulding articles in pulp, paper, board	844140
Products mainly from metals	Machinery for making up pulp, paper, paperboard nes	844180
Products mainly from metals	Parts of machinery for making pulp, paper or board	844190
Products mainly from metals	Photo-typesetting and composing machines	844210
Products mainly from metals	Typesetting equipment other than photo	844220
Products mainly from metals	Machinery/equipment for print preparation nes	844230
Products mainly from metals	Parts of machinery for print preparation	844240
Products mainly from metals	Printing type, blocks, plates, cylinders etc	844250
Products mainly from metals	Reel fed offset printing machinery	844311
Products mainly from metals	Sheet fed, office offset printers, sheet < 22x36 cm	844312
Products mainly from metals	Offset printing machinery nes	844319
Products mainly from metals	Reel fed letterpress printers except flexographic	844321
Products mainly from metals	Letterpress printing machinery nes except flexographi	844329
Products mainly from metals	Flexographic printing machinery	844330
Products mainly from metals	Gravure printing machinery	844340
Products mainly from metals	Printing machinery nes	844350
Products mainly from metals	Machines for uses ancillary to printing	844360
Products mainly from metals	Parts of printing machinery and ancillary equipment	844390
Products mainly from metals	Machines to extrude, draw, cut manmade textile fibres	844400
Products mainly from metals	Textile fibre carding machines	844511
Products mainly from metals	Textile fibre combing machines	844512
Products mainly from metals	Textile fibre drawing or roving machines	844513
Products mainly from metals	Textile fibre preparing machines nes	844519
Products mainly from metals	Textile yarn spinning machines	844520
Products mainly from metals	Textile yarn doubling or twisting machines	844530
Products mainly from metals	Textile yarn winding or reeling machines	844540
Products mainly from metals	Machinery for producing or preparing textile yarn nes	844590
Products mainly from metals	Machines for weaving fabric, width < 30 cm	844610
Products mainly from metals	Shuttle type power loom for weaving fabric >30cm wide	844621
Products mainly from metals	Shuttle type looms nes for weaving fabric >30cm wide	844629
Products mainly from metals	Shuttle-less looms for weaving fabric >30cm wide	844630
Products mainly from metals	Circular knitting machines, diameter < 165 mm	844711
Products mainly from metals	Circular knitting machines, diameter > 165 mm	844712
Products mainly from metals	Flat knitting machines, stitch-bonding machines	844720
Products mainly from metals	Tulle, lace, embroidery, trimmings etc making machine	844790
Products mainly from metals	Dobbies, Jacquards, etc for spinning machines & looms	844811
Products mainly from metals	Auxiliary machines nes for spin, weave, knit machines	844819
Products mainly from metals	Parts/access, machines for preparing manmade textiles	844820
Products mainly from metals	Card clothing for combing, drawing, spinning machines	844831
Products mainly from metals	Parts and access except card clothing for spinning et	844832
Products mainly from metals	Spinning spindles, spindle flyers, spinning rings	844833
Products mainly from metals	Parts etc of spinning, combing, drawing machines nes	844839
Products mainly from metals	Shuttles for weaving machines (looms)	844841
Products mainly from metals	Reeds, healds, heald-frames for weaving looms	844842
Products mainly from metals	Parts & accessories of looms, auxiliary machinery nes	844849
Products mainly from metals	Sinkers, needles etc for knitting, etc machines	844851
Products mainly from metals	Parts, access nes, knitting, embroidery, lace machine	844859
Products mainly from metals	Machinery for making felt, nonwovens, including hats	844900
Products mainly from metals	Automatic washing machines, of a dry capacity < 10 kg	845011
Products mainly from metals	Washing machines nes, capacity <10 kg, built-in drier	845012
Products mainly from metals	Household/laundry-type washing machines <10 kg, nes	845019
Products mainly from metals	Household or laundry-type washing machines, cap >10kg	845020
Products mainly from metals	Parts of household or laundry-type washing machines	845090
Products mainly from metals	Dry-cleaning machines	845110
Products mainly from metals	Drying machines, capacity <10 kg, except washer-drier	845121
Products mainly from metals	Drying machines, nes	845129
Products mainly from metals	Ironing machines and presses including fusing presses	845130
Products mainly from metals	Washing, bleaching or dyeing machines (non-domestic)	845140
Products mainly from metals	Machinery to reel, fold, cut, pink, etc textile fabri	845150
Products mainly from metals	Machinery to impregnate textiles, make linoleum, etc	845180
Products mainly from metals	Parts of machines for treating textile fabrics	845190
Products mainly from metals	Household type sewing machines	845210
Products mainly from metals	Automatic sewing machines, other than book-sewing nes	845221
Products mainly from metals	Sewing machines, other than book-sewing machines, nes	845229
Products mainly from metals	Sewing machine needles	845230
Products mainly from metals	Furniture, bases, covers for sewing machines, parts	845240
Products mainly from metals	Parts of sewing machines, nes	845290
Products mainly from metals	Machinery to prepare, tan, work hides, skins, leather	845310
Products mainly from metals	Machinery for making or repairing footwear	845320
Products mainly from metals	Machinery for leather, skin goods making except sewin	845380
Products mainly from metals	Parts of machinery for leather industry	845390
Products mainly from metals	Converters used in metallurgy or metal foundries	845410
Products mainly from metals	Ingot moulds and ladles used in metallurgy/foundries	845420
Products mainly from metals	Casting machines used in metallurgy, foundries	845430
Products mainly from metals	Parts of equipment for metallurgy, foundries	845490
Products mainly from metals	Tube mills, metal rolling	845510
Products mainly from metals	Hot, or combination hot-cold metal rolling mills	845521
Products mainly from metals	Cold metal rolling mills	845522
Products mainly from metals	Rolls for metal rolling mills	845530
Products mainly from metals	Parts of metal rolling mills and rolls	845590
Products mainly from metals	Laser, light and photon beam process machine tools	845610
Products mainly from metals	Ultrasonic process machine tools	845620
Products mainly from metals	Electro-discharge process machine tools	845630
Products mainly from metals	Electro-chem/electron beam/plasma arc/etc machine too	845690
Products mainly from metals	Machining centres, for working metal	845710
Products mainly from metals	Unit construction machines, metal work	845720
Products mainly from metals	Multi-station transfer machines for working metal	845730
Products mainly from metals	Horizontal numerically controlled metal work lathes	845811
Products mainly from metals	Horizontal lathes nes for metal	845819
Products mainly from metals	Lathes nes numerically controlled for removing metal	845891
Products mainly from metals	Lathes nes for removing metal	845899
Products mainly from metals	Way-type unit head machines, metal working	845910
Products mainly from metals	Numerically controlled metal working drill machines	845921
Products mainly from metals	Drilling machines for metal, except num controlled	845929
Products mainly from metals	Boring-milling machines num controlled for metal	845931
Products mainly from metals	Boring-milling machines nes for removing metal	845939
Products mainly from metals	Boring machines nes for removing metal	845940
Products mainly from metals	Milling machines, knee-type num controlled for metal	845951
Products mainly from metals	Milling machines, knee-type nes for removing metal	845959
Products mainly from metals	Milling machines nes, num controlled for metal	845961
Products mainly from metals	Milling machines nes, for metal	845969
Products mainly from metals	Threading or tapping machines nes for metal	845970
Products mainly from metals	Num controlled surface grinders, accurate to 0.01mm	846011
Products mainly from metals	Surface grinding machines accurate to 0.01mm nes	846019
Products mainly from metals	Num controlled grinding machines nes, accuracy 0.01mm	846021
Products mainly from metals	Grinding machines nes, accurate to 0.01mm	846029
Products mainly from metals	Sharpening (tool, cutter grind) machines, num control	846031
Products mainly from metals	Sharpening (tool, cutter grind) machines nes	846039
Products mainly from metals	Honing or lapping machines	846040
Products mainly from metals	Machine tools for finishing metals, nes	846090
Products mainly from metals	Metal planing machines	846110
Products mainly from metals	Metal shaping or slotting machines	846120
Products mainly from metals	Metal broaching machines	846130
Products mainly from metals	Gear cutting, grinding and finishing machines	846140
Products mainly from metals	Metal sawing or cutting-off machines	846150
Products mainly from metals	Metal cuttting, shaping, filing, engrave machines, ne	846190
Products mainly from metals	Machine tools to forge, stamp, hammer or press metals	846210
Products mainly from metals	Num controlled machine tools to bend, fold, etc, meta	846221
Products mainly from metals	Machine tools to bend, fold, shear or press metal, ne	846229
Products mainly from metals	Num controlled shearing (non-punching) machine tools	846231
Products mainly from metals	Shearing (except punch-shear) machine tools, nes	846239
[truncated: 3,041 more rows]
